# Supplementary material for: anti-Selective synthesis of β-boryl-α-amino acid derivatives by Cu-catalysed borylamination of α,β-unsaturated esters
Source: Chem Sci. 2022 Nov 24;13(48):14387–94. doi: 10.1039/d2sc06003e (PMC9749109; doi:10.1039/d2sc06003e)
Supplement: SC-013-D2SC06003E-s002 [file SC-013-D2SC06003E-s002.cif]

# Electronic Supplementary Material (ESI) for Chemical Science.
# This journal is © The Royal Society of Chemistry 2022

####################################################################### 
# 
# This file contains crystal structure data downloaded from the 
# Cambridge Structural Database (CSD) hosted by the Cambridge 
# Crystallographic Data Centre (CCDC).
# 
# Full information about CCDC data access policies and citation 
# guidelines are available at http://www.ccdc.cam.ac.uk/access/V1 
# 
# Audit and citation data items may have been added by the CCDC. 
# Please retain this information to preserve the provenance of 
# this file and to allow appropriate attribution of the data. 
# 
#######################################################################

data_nishino_210608
_database_code_depnum_ccdc_archive 'CCDC 2206174'
loop_
_audit_author_name
_audit_author_address
'Koji Hirano'
;Osaka University
Japan
;
_audit_update_record             
;
2022-09-09 deposited with the CCDC.	2022-11-24 downloaded from the CCDC.
;
_audit_creation_date             2021-09-06
_audit_creation_method           
;
Olex2 1.2
(compiled 2018.05.29 svn.r3508 for OlexSys, GUI svn.r5506)
;
_shelx_SHELXL_version_number     2017/1
_chemical_name_common            ?
_chemical_name_systematic        ?
_chemical_formula_moiety         'C25 H34 B N O4'
_chemical_formula_sum            'C25 H34 B N O4'
_chemical_formula_weight         423.34
_chemical_melting_point          ?
_chemical_oxdiff_formula         'C25 H35 N B O4'
loop_
_atom_type_symbol
_atom_type_description
_atom_type_scat_dispersion_real
_atom_type_scat_dispersion_imag
_atom_type_scat_source
C C 0.0181 0.0091 'International Tables Vol C Tables 4.2.6.8 and 6.1.1.4'
H H 0.0000 0.0000 'International Tables Vol C Tables 4.2.6.8 and 6.1.1.4'
B B 0.0090 0.0039 'International Tables Vol C Tables 4.2.6.8 and 6.1.1.4'
N N 0.0311 0.0180 'International Tables Vol C Tables 4.2.6.8 and 6.1.1.4'
O O 0.0492 0.0322 'International Tables Vol C Tables 4.2.6.8 and 6.1.1.4'

_shelx_space_group_comment       
;
The symmetry employed for this shelxl refinement is uniquely defined
by the following loop, which should always be used as a source of
symmetry information in preference to the above space-group names.
They are only intended as comments.
;
_space_group_crystal_system      monoclinic
_space_group_IT_number           14
_space_group_name_H-M_alt        'P 1 21/n 1'
_space_group_name_Hall           '-P 2yn'
loop_
_space_group_symop_operation_xyz
'x, y, z'
'-x+1/2, y+1/2, -z+1/2'
'-x, -y, -z'
'x-1/2, -y-1/2, z-1/2'

_cell_length_a                   9.4689(2)
_cell_length_b                   20.7919(4)
_cell_length_c                   12.8601(3)
_cell_angle_alpha                90
_cell_angle_beta                 109.311(2)
_cell_angle_gamma                90
_cell_volume                     2389.40(9)
_cell_formula_units_Z            4
_cell_measurement_reflns_used    10367
_cell_measurement_temperature    293(2)
_cell_measurement_theta_max      73.9560
_cell_measurement_theta_min      4.2100
_shelx_estimated_absorpt_T_max   ?
_shelx_estimated_absorpt_T_min   ?
_exptl_absorpt_coefficient_mu    0.619
_exptl_absorpt_correction_T_max  1.00000
_exptl_absorpt_correction_T_min  0.77825
_exptl_absorpt_correction_type   multi-scan
_exptl_absorpt_process_details   
;
CrysAlisPro 1.171.40.43a (Rigaku Oxford Diffraction, 2019)
Empirical absorption correction using spherical harmonics,
 implemented in SCALE3 ABSPACK scaling algorithm.
;
_exptl_absorpt_special_details   ?
_exptl_crystal_colour            colorless
_exptl_crystal_density_diffrn    1.177
_exptl_crystal_density_meas      ?
_exptl_crystal_density_method    ?
_exptl_crystal_description       prism
_exptl_crystal_F_000             912
loop_
_exptl_crystal_face_index_h
_exptl_crystal_face_index_k
_exptl_crystal_face_index_l
_exptl_crystal_face_perp_dist
-6 0 3 0.3371
0 -5 -7 0.2021
0 5 7 0.1871
-6 2 3 0.3194
0 -13 3 0.3097
5 -8 -1 0.4187
5 8 -4 0.1967
0 13 -3 0.4080
1 1 -8 0.2107
-4 1 -4 0.3219
0 -11 -4 0.2318
6 -3 -4 0.2987

_exptl_crystal_size_max          0.92
_exptl_crystal_size_mid          0.632
_exptl_crystal_size_min          0.397
loop_
_exptl_oxdiff_crystal_face_indexfrac_h
_exptl_oxdiff_crystal_face_indexfrac_k
_exptl_oxdiff_crystal_face_indexfrac_l
_exptl_oxdiff_crystal_face_x
_exptl_oxdiff_crystal_face_y
_exptl_oxdiff_crystal_face_z
-6.1285 -0.2187 3.3074 0.0093 -0.0002 1.0000
-0.0892 -4.5971 -7.3675 0.9981 -0.0258 -0.0551
0.2490 4.6067 7.2876 -0.9992 0.0258 0.0291
-6.0852 1.8459 2.9212 -0.0040 -0.1592 0.9872
-0.4372 -12.6255 2.9258 0.0257 0.9935 0.1106
4.8002 -8.1403 -0.8814 0.0168 0.6521 -0.7580
4.6601 7.9910 -4.2391 -0.0161 -0.6189 -0.7853
0.0366 12.6788 -2.7190 -0.0258 -0.9986 -0.0454
1.0351 0.9582 -8.2119 0.8749 -0.4170 -0.2463
-4.1952 0.6298 -3.8595 0.7065 -0.3367 0.6225
-0.4406 -11.1864 -4.1754 0.8233 0.5662 0.0387
5.8879 -2.5745 -4.3276 0.2020 0.1390 -0.9695

_exptl_transmission_factor_max   ?
_exptl_transmission_factor_min   ?
_diffrn_reflns_av_R_equivalents  0.0354
_diffrn_reflns_av_unetI/netI     0.0252
_diffrn_reflns_Laue_measured_fraction_full 1.000
_diffrn_reflns_Laue_measured_fraction_max 0.990
_diffrn_reflns_limit_h_max       8
_diffrn_reflns_limit_h_min       -11
_diffrn_reflns_limit_k_max       25
_diffrn_reflns_limit_k_min       -25
_diffrn_reflns_limit_l_max       16
_diffrn_reflns_limit_l_min       -15
_diffrn_reflns_number            20729
_diffrn_reflns_point_group_measured_fraction_full 1.000
_diffrn_reflns_point_group_measured_fraction_max 0.990
_diffrn_reflns_theta_full        67.684
_diffrn_reflns_theta_max         74.059
_diffrn_reflns_theta_min         4.218
_diffrn_ambient_temperature      293(2)
_diffrn_detector                 'CCD plate'
_diffrn_detector_area_resol_mean 10.0000
_diffrn_detector_type            HyPix
_diffrn_measured_fraction_theta_full 1.000
_diffrn_measured_fraction_theta_max 0.990
_diffrn_measurement_details      
;
List of Runs (angles in degrees, time in seconds):

  # Type    Start    End  Width  t~exp~   \w     \q     \k     \f   Frames
#--------------------------------------------------------------------------
  1  \w     66.00  91.00   0.50    0.05    --   42.80 133.00 -77.00   50
  2  \w     84.00 109.00   0.50    0.05    --   76.50 133.00 -77.00   50
  3  \w     78.00 115.00   0.50    0.05    --   42.80 125.00-180.00   74
  4  \w     65.00  90.00   0.50    0.05    --   42.80 136.00 100.00   50
  5  \w     90.00 116.00   0.50    0.05    --   76.50 136.00 100.00   52
  6  \w    -69.00 -31.00   0.50    0.05    -- -106.00  37.00 -30.00   76
  7  \w   -101.00 -19.00   0.50    0.05    --  -42.80 133.00 -77.00  164
  8  \w    -83.00 -57.00   0.50    0.05    -- -106.00 125.00-150.00   52
  9  \w   -104.00 -59.00   0.50    0.05    -- -106.00 133.00 -77.00   90
 10  \w   -111.00 -34.00   0.50    0.05    -- -106.00 125.00-120.00  154
 11  \w   -114.00 -33.00   0.50    0.05    -- -106.00 125.00 -90.00  162
 12  \w    -86.00 -41.00   0.50    0.05    -- -106.00 125.00  30.00   90
 13  \w    -97.00 -71.00   0.50    0.05    -- -106.00 125.00 120.00   52
 14  \w   -117.00 -80.00   0.50    0.05    -- -106.00 136.00 100.00   74
 15  \w   -117.00 -42.00   0.50    0.05    -- -106.00 125.00  90.00  150
 16  \w    -80.00 -32.00   0.50    0.05    -- -106.00  57.00 150.00   96
 17  \w    -84.00 -59.00   0.50    0.05    --  -42.80 136.00 100.00   50
 18  \w     44.00  69.00   0.50    0.05    --   76.50-133.00-145.00   50
 19  \w   -115.00 -17.00   0.50    0.05    --  -42.80 -77.00-150.00  196
 20  \w   -109.00 -71.00   0.50    0.05    --  -42.80-125.00   0.00   76
 21  \w   -145.00-120.00   0.50    0.05    -- -106.00-133.00-145.00   50
 22  \w   -177.00-135.00   0.50    0.05    -- -106.00 -37.00 -60.00   84
 23  \w   -159.00 -83.00   0.50    0.05    -- -106.00 -19.00  30.00  152
 24  \w   -125.00 -77.00   0.50    0.05    -- -106.00  37.00 -30.00   96
 25  \w   -113.00 -87.00   0.50    0.05    -- -106.00 125.00  30.00   52
 26  \w   -128.00-102.00   0.50    0.05    -- -106.00  57.00 150.00   52
 27  \w   -108.00 -71.00   0.50    0.05    --  -42.80-125.00 150.00   74
 28  \w   -144.00-119.00   0.50    0.05    -- -106.00-136.00  36.00   50
 29  \w   -169.00 -71.00   0.50    0.05    -- -106.00-125.00   0.00  196
 30  \w   -173.00 -86.00   0.50    0.05    -- -106.00 -37.00-180.00  174
;
_diffrn_measurement_device       'four-circle diffractometer'
_diffrn_measurement_device_type  
'XtaLAB Synergy, Single source at offset/far, HyPix'
_diffrn_measurement_method       '\w scans'
_diffrn_orient_matrix_type       
'CrysAlisPro convention (1999,Acta A55,543-557)'
_diffrn_orient_matrix_UB_11      -0.0641131000
_diffrn_orient_matrix_UB_12      -0.0271120000
_diffrn_orient_matrix_UB_13      -0.1177857000
_diffrn_orient_matrix_UB_21      0.0274141000
_diffrn_orient_matrix_UB_22      -0.0689383000
_diffrn_orient_matrix_UB_23      0.0461874000
_diffrn_orient_matrix_UB_31      -0.1577338000
_diffrn_orient_matrix_UB_32      -0.0009810000
_diffrn_orient_matrix_UB_33      0.0099996000
_diffrn_radiation_monochromator  mirror
_diffrn_radiation_probe          x-ray
_diffrn_radiation_type           CuK\a
_diffrn_radiation_wavelength     1.54184
_diffrn_source                   'micro-focus sealed X-ray tube'
_diffrn_source_type              'PhotonJet (Cu) X-ray Source'
_reflns_Friedel_coverage         0.000
_reflns_Friedel_fraction_full    .
_reflns_Friedel_fraction_max     .
_reflns_number_gt                4423
_reflns_number_total             4808
_reflns_odcompleteness_completeness 99.88
_reflns_odcompleteness_iscentric 1
_reflns_odcompleteness_theta     71.98
_reflns_special_details          
;
 Reflections were merged by SHELXL according to the crystal
 class for the calculation of statistics and refinement.
 
 _reflns_Friedel_fraction is defined as the number of unique
 Friedel pairs measured divided by the number that would be
 possible theoretically, ignoring centric projections and
 systematic absences.
;
_reflns_threshold_expression     'I > 2\s(I)'
_computing_cell_refinement       'CrysAlisPro 1.171.40.43a (Rigaku OD, 2019)'
_computing_data_collection       'CrysAlisPro 1.171.40.43a (Rigaku OD, 2019)'
_computing_data_reduction        'CrysAlisPro 1.171.40.43a (Rigaku OD, 2019)'
_computing_molecular_graphics    'Olex2 (Dolomanov et al., 2009)'
_computing_publication_material  'Olex2 (Dolomanov et al., 2009)'
_computing_structure_refinement  'ShelXL (Sheldrick, 2015)'
_computing_structure_solution    'ShelXT (Sheldrick, 2015)'
_refine_diff_density_max         0.214
_refine_diff_density_min         -0.334
_refine_diff_density_rms         0.052
_refine_ls_extinction_coef       .
_refine_ls_extinction_method     none
_refine_ls_goodness_of_fit_ref   1.049
_refine_ls_hydrogen_treatment    constr
_refine_ls_matrix_type           full
_refine_ls_number_parameters     286
_refine_ls_number_reflns         4808
_refine_ls_number_restraints     0
_refine_ls_R_factor_all          0.0493
_refine_ls_R_factor_gt           0.0462
_refine_ls_restrained_S_all      1.049
_refine_ls_shift/su_max          0.001
_refine_ls_shift/su_mean         0.000
_refine_ls_structure_factor_coef Fsqd
_refine_ls_weighting_details     
'w=1/[\s^2^(Fo^2^)+(0.0612P)^2^+0.8515P] where P=(Fo^2^+2Fc^2^)/3'
_refine_ls_weighting_scheme      calc
_refine_ls_wR_factor_gt          0.1198
_refine_ls_wR_factor_ref         0.1221
_refine_special_details          ?
_olex2_refinement_description    
;
1. Fixed Uiso
 At 1.2 times of:
  All C(H) groups, All C(H,H) groups
 At 1.5 times of:
  All C(H,H,H) groups
2.a Ternary CH refined with riding coordinates:
 C9(H9), C14(H14)
2.b Secondary CH2 refined with riding coordinates:
 C16(H16A,H16B), C7(H7A,H7B)
2.c Aromatic/amide H refined with riding coordinates:
 C6(H6), C18(H18), C22(H22), C2(H2), C4(H4), C19(H19), C5(H5), C20(H20),
 C3(H3), C21(H21)
2.d Idealised Me refined as rotating group:
 C31(H31A,H31B,H31C), C15(H15A,H15B,H15C), C12(H12A,H12B,H12C), C30(H30A,H30B,
 H30C), C28(H28A,H28B,H28C), C29(H29A,H29B,H29C)
;
_atom_sites_solution_hydrogens   geom
_atom_sites_solution_primary     dual
_atom_sites_solution_secondary   ?
loop_
_atom_site_label
_atom_site_type_symbol
_atom_site_fract_x
_atom_site_fract_y
_atom_site_fract_z
_atom_site_U_iso_or_equiv
_atom_site_adp_type
_atom_site_occupancy
_atom_site_site_symmetry_order
_atom_site_calc_flag
_atom_site_refinement_flags_posn
_atom_site_refinement_flags_adp
_atom_site_refinement_flags_occupancy
_atom_site_disorder_assembly
_atom_site_disorder_group
O27 O 0.51299(10) 0.58155(4) 0.59546(7) 0.0288(2) Uani 1 1 d . . . . .
O11 O 0.38248(11) 0.66741(5) 0.36781(8) 0.0322(2) Uani 1 1 d . . . . .
O24 O 0.59848(10) 0.63282(5) 0.76124(8) 0.0316(2) Uani 1 1 d . . . . .
N8 N 0.13116(11) 0.71614(5) 0.47325(8) 0.0222(2) Uani 1 1 d . . . . .
O13 O 0.47071(14) 0.74163(6) 0.49869(11) 0.0524(3) Uani 1 1 d . . . . .
C1 C 0.01937(14) 0.81855(6) 0.51061(10) 0.0240(3) Uani 1 1 d . . . . .
C9 C 0.26593(13) 0.67485(6) 0.50602(10) 0.0217(3) Uani 1 1 d . . . . .
H9 H 0.235293 0.631782 0.476107 0.026 Uiso 1 1 calc R . . . .
C16 C 0.05095(14) 0.71385(6) 0.35418(10) 0.0258(3) Uani 1 1 d . . . . .
H16A H 0.119127 0.726269 0.315627 0.031 Uiso 1 1 calc R . . . .
H16B H -0.029640 0.745093 0.336158 0.031 Uiso 1 1 calc R . . . .
C10 C 0.38484(14) 0.69880(6) 0.45880(11) 0.0265(3) Uani 1 1 d . . . . .
C17 C -0.01376(14) 0.64851(6) 0.31317(10) 0.0254(3) Uani 1 1 d . . . . .
C14 C 0.33746(14) 0.66839(6) 0.63148(10) 0.0255(3) Uani 1 1 d . . . . .
H14 H 0.366430 0.711701 0.660860 0.031 Uiso 1 1 calc R . . . .
C7 C 0.15936(14) 0.78318(6) 0.51052(11) 0.0261(3) Uani 1 1 d . . . . .
H7A H 0.203453 0.805829 0.462865 0.031 Uiso 1 1 calc R . . . .
H7B H 0.231305 0.783734 0.584513 0.031 Uiso 1 1 calc R . . . .
C6 C 0.01764(15) 0.88544(6) 0.50684(12) 0.0302(3) Uani 1 1 d . . . . .
H6 H 0.100625 0.907285 0.501407 0.036 Uiso 1 1 calc R . . . .
C18 C -0.01136(17) 0.62577(7) 0.21206(11) 0.0323(3) Uani 1 1 d . . . . .
H18 H 0.034847 0.649927 0.171612 0.039 Uiso 1 1 calc R . . . .
C26 C 0.64997(15) 0.54757(6) 0.66013(11) 0.0279(3) Uani 1 1 d . . . . .
C25 C 0.72665(14) 0.59830(7) 0.74933(11) 0.0293(3) Uani 1 1 d . . . . .
C22 C -0.08218(16) 0.61085(7) 0.37241(12) 0.0340(3) Uani 1 1 d . . . . .
H22 H -0.084095 0.625092 0.440478 0.041 Uiso 1 1 calc R . . . .
C2 C -0.10681(16) 0.78747(7) 0.51768(13) 0.0346(3) Uani 1 1 d . . . . .
H2 H -0.108398 0.742785 0.520349 0.042 Uiso 1 1 calc R . . . .
C4 C -0.23032(16) 0.88852(8) 0.51745(13) 0.0372(3) Uani 1 1 d . . . . .
H4 H -0.313414 0.911656 0.519503 0.045 Uiso 1 1 calc R . . . .
C19 C -0.07720(19) 0.56743(7) 0.17103(12) 0.0385(3) Uani 1 1 d . . . . .
H19 H -0.075256 0.552996 0.103072 0.046 Uiso 1 1 calc R . . . .
C5 C -0.10545(17) 0.92016(7) 0.51102(13) 0.0352(3) Uani 1 1 d . . . . .
H5 H -0.103783 0.964866 0.509480 0.042 Uiso 1 1 calc R . . . .
C20 C -0.14571(17) 0.53044(7) 0.22988(13) 0.0380(3) Uani 1 1 d . . . . .
H20 H -0.189980 0.491390 0.201889 0.046 Uiso 1 1 calc R . . . .
C3 C -0.23067(17) 0.82205(8) 0.52082(15) 0.0416(4) Uani 1 1 d . . . . .
H3 H -0.314434 0.800388 0.525222 0.050 Uiso 1 1 calc R . . . .
C21 C -0.14751(18) 0.55238(8) 0.33127(14) 0.0404(4) Uani 1 1 d . . . . .
H21 H -0.192714 0.527780 0.371851 0.049 Uiso 1 1 calc R . . . .
C31 C 0.73767(18) 0.52954(9) 0.58462(13) 0.0433(4) Uani 1 1 d . . . . .
H31A H 0.681996 0.498570 0.531449 0.065 Uiso 1 1 calc GR . . . .
H31B H 0.832226 0.511373 0.627478 0.065 Uiso 1 1 calc GR . . . .
H31C H 0.754240 0.567269 0.547198 0.065 Uiso 1 1 calc GR . . . .
C15 C 0.22590(17) 0.64269(9) 0.68470(13) 0.0409(4) Uani 1 1 d . . . . .
H15A H 0.143785 0.672185 0.671225 0.061 Uiso 1 1 calc GR . . . .
H15B H 0.274939 0.638230 0.762664 0.061 Uiso 1 1 calc GR . . . .
H15C H 0.189072 0.601539 0.653547 0.061 Uiso 1 1 calc GR . . . .
C12 C 0.50132(19) 0.68274(8) 0.32429(14) 0.0420(4) Uani 1 1 d . . . . .
H12A H 0.486174 0.659418 0.257040 0.063 Uiso 1 1 calc GR . . . .
H12B H 0.595941 0.670879 0.377036 0.063 Uiso 1 1 calc GR . . . .
H12C H 0.500629 0.728068 0.309958 0.063 Uiso 1 1 calc GR . . . .
C30 C 0.81748(17) 0.56998(9) 0.86062(12) 0.0426(4) Uani 1 1 d . . . . .
H30A H 0.859594 0.604172 0.911610 0.064 Uiso 1 1 calc GR . . . .
H30B H 0.896542 0.543779 0.852291 0.064 Uiso 1 1 calc GR . . . .
H30C H 0.753548 0.544126 0.888089 0.064 Uiso 1 1 calc GR . . . .
C28 C 0.60000(19) 0.48773(7) 0.70582(15) 0.0437(4) Uani 1 1 d . . . . .
H28A H 0.547625 0.500014 0.755147 0.065 Uiso 1 1 calc GR . . . .
H28B H 0.685975 0.462435 0.744941 0.065 Uiso 1 1 calc GR . . . .
H28C H 0.534787 0.462884 0.646300 0.065 Uiso 1 1 calc GR . . . .
B23 B 0.48481(16) 0.62668(7) 0.66314(12) 0.0241(3) Uani 1 1 d . . . . .
C29 C 0.8179(2) 0.64747(9) 0.71221(18) 0.0513(4) Uani 1 1 d . . . . .
H29A H 0.760303 0.663540 0.640783 0.077 Uiso 1 1 calc GR . . . .
H29B H 0.907672 0.627652 0.708400 0.077 Uiso 1 1 calc GR . . . .
H29C H 0.843735 0.682399 0.763906 0.077 Uiso 1 1 calc GR . . . .

loop_
_atom_site_aniso_label
_atom_site_aniso_U_11
_atom_site_aniso_U_22
_atom_site_aniso_U_33
_atom_site_aniso_U_23
_atom_site_aniso_U_13
_atom_site_aniso_U_12
O27 0.0297(5) 0.0272(5) 0.0246(5) -0.0021(4) 0.0023(4) 0.0063(4)
O11 0.0367(5) 0.0350(5) 0.0298(5) -0.0005(4) 0.0178(4) 0.0004(4)
O24 0.0281(5) 0.0352(5) 0.0276(5) -0.0069(4) 0.0039(4) 0.0080(4)
N8 0.0223(5) 0.0185(5) 0.0240(5) 0.0008(4) 0.0054(4) 0.0002(4)
O13 0.0499(7) 0.0528(7) 0.0682(8) -0.0256(6) 0.0380(6) -0.0282(6)
C1 0.0258(6) 0.0222(6) 0.0236(6) -0.0008(5) 0.0074(5) -0.0015(5)
C9 0.0223(6) 0.0190(6) 0.0232(6) 0.0004(4) 0.0068(5) -0.0001(4)
C16 0.0263(6) 0.0265(6) 0.0234(6) 0.0046(5) 0.0068(5) 0.0012(5)
C10 0.0267(6) 0.0240(6) 0.0295(6) 0.0008(5) 0.0104(5) 0.0004(5)
C17 0.0212(6) 0.0289(7) 0.0235(6) -0.0002(5) 0.0039(5) 0.0030(5)
C14 0.0269(6) 0.0257(6) 0.0230(6) 0.0001(5) 0.0070(5) 0.0023(5)
C7 0.0246(6) 0.0192(6) 0.0335(7) 0.0009(5) 0.0084(5) -0.0023(5)
C6 0.0291(7) 0.0234(7) 0.0410(8) -0.0010(5) 0.0155(6) -0.0030(5)
C18 0.0396(7) 0.0339(7) 0.0226(6) 0.0045(5) 0.0092(5) 0.0069(6)
C26 0.0277(6) 0.0278(6) 0.0246(6) -0.0015(5) 0.0038(5) 0.0057(5)
C25 0.0245(6) 0.0322(7) 0.0300(7) -0.0063(5) 0.0072(5) 0.0029(5)
C22 0.0372(7) 0.0362(8) 0.0330(7) -0.0102(6) 0.0176(6) -0.0094(6)
C2 0.0348(7) 0.0239(7) 0.0496(9) -0.0034(6) 0.0200(7) -0.0064(5)
C4 0.0281(7) 0.0385(8) 0.0469(9) -0.0102(6) 0.0150(6) 0.0024(6)
C19 0.0521(9) 0.0365(8) 0.0214(6) -0.0040(6) 0.0049(6) 0.0087(7)
C5 0.0378(8) 0.0231(7) 0.0472(9) -0.0025(6) 0.0172(7) 0.0024(6)
C20 0.0390(8) 0.0321(7) 0.0355(8) -0.0093(6) 0.0022(6) -0.0027(6)
C3 0.0321(7) 0.0394(8) 0.0598(10) -0.0114(7) 0.0240(7) -0.0102(6)
C21 0.0422(8) 0.0383(8) 0.0460(9) -0.0106(7) 0.0216(7) -0.0132(7)
C31 0.0420(8) 0.0544(10) 0.0322(8) -0.0097(7) 0.0104(6) 0.0162(7)
C15 0.0349(8) 0.0585(10) 0.0325(8) 0.0159(7) 0.0154(6) 0.0107(7)
C12 0.0491(9) 0.0421(9) 0.0473(9) 0.0074(7) 0.0327(8) 0.0065(7)
C30 0.0349(8) 0.0564(10) 0.0286(7) -0.0096(7) -0.0003(6) 0.0173(7)
C28 0.0418(8) 0.0273(7) 0.0534(10) 0.0077(7) 0.0042(7) 0.0012(6)
B23 0.0266(7) 0.0228(7) 0.0224(7) 0.0011(5) 0.0074(5) -0.0011(5)
C29 0.0374(8) 0.0448(10) 0.0738(13) -0.0048(9) 0.0211(8) -0.0112(7)

_geom_special_details            
;
 All esds (except the esd in the dihedral angle between two l.s. planes)
 are estimated using the full covariance matrix.  The cell esds are taken
 into account individually in the estimation of esds in distances, angles
 and torsion angles; correlations between esds in cell parameters are only
 used when they are defined by crystal symmetry.  An approximate (isotropic)
 treatment of cell esds is used for estimating esds involving l.s. planes.
;
loop_
_geom_bond_atom_site_label_1
_geom_bond_atom_site_label_2
_geom_bond_distance
_geom_bond_site_symmetry_2
_geom_bond_publ_flag
O27 C26 1.4696(15) . ?
O27 B23 1.3648(17) . ?
O11 C10 1.3335(16) . ?
O11 C12 1.4484(17) . ?
O24 C25 1.4610(15) . ?
O24 B23 1.3669(17) . ?
N8 C9 1.4790(15) . ?
N8 C16 1.4679(16) . ?
N8 C7 1.4695(16) . ?
O13 C10 1.2005(17) . ?
C1 C7 1.5162(17) . ?
C1 C6 1.3914(18) . ?
C1 C2 1.3876(18) . ?
C9 H9 0.9800 . ?
C9 C10 1.5287(17) . ?
C9 C14 1.5352(17) . ?
C16 H16A 0.9700 . ?
C16 H16B 0.9700 . ?
C16 C17 1.5118(18) . ?
C17 C18 1.3908(19) . ?
C17 C22 1.3928(19) . ?
C14 H14 0.9800 . ?
C14 C15 1.5324(19) . ?
C14 B23 1.5777(19) . ?
C7 H7A 0.9700 . ?
C7 H7B 0.9700 . ?
C6 H6 0.9300 . ?
C6 C5 1.387(2) . ?
C18 H18 0.9300 . ?
C18 C19 1.386(2) . ?
C26 C25 1.5508(18) . ?
C26 C31 1.5188(19) . ?
C26 C28 1.517(2) . ?
C25 C30 1.523(2) . ?
C25 C29 1.514(2) . ?
C22 H22 0.9300 . ?
C22 C21 1.387(2) . ?
C2 H2 0.9300 . ?
C2 C3 1.388(2) . ?
C4 H4 0.9300 . ?
C4 C5 1.379(2) . ?
C4 C3 1.383(2) . ?
C19 H19 0.9300 . ?
C19 C20 1.382(2) . ?
C5 H5 0.9300 . ?
C20 H20 0.9300 . ?
C20 C21 1.387(2) . ?
C3 H3 0.9300 . ?
C21 H21 0.9300 . ?
C31 H31A 0.9600 . ?
C31 H31B 0.9600 . ?
C31 H31C 0.9600 . ?
C15 H15A 0.9600 . ?
C15 H15B 0.9600 . ?
C15 H15C 0.9600 . ?
C12 H12A 0.9600 . ?
C12 H12B 0.9600 . ?
C12 H12C 0.9600 . ?
C30 H30A 0.9600 . ?
C30 H30B 0.9600 . ?
C30 H30C 0.9600 . ?
C28 H28A 0.9600 . ?
C28 H28B 0.9600 . ?
C28 H28C 0.9600 . ?
C29 H29A 0.9600 . ?
C29 H29B 0.9600 . ?
C29 H29C 0.9600 . ?

loop_
_geom_angle_atom_site_label_1
_geom_angle_atom_site_label_2
_geom_angle_atom_site_label_3
_geom_angle
_geom_angle_site_symmetry_1
_geom_angle_site_symmetry_3
_geom_angle_publ_flag
B23 O27 C26 106.96(10) . . ?
C10 O11 C12 116.21(12) . . ?
B23 O24 C25 106.57(10) . . ?
C16 N8 C9 112.24(10) . . ?
C16 N8 C7 110.28(10) . . ?
C7 N8 C9 114.27(10) . . ?
C6 C1 C7 119.01(11) . . ?
C2 C1 C7 123.10(12) . . ?
C2 C1 C6 117.86(12) . . ?
N8 C9 H9 107.6 . . ?
N8 C9 C10 112.16(10) . . ?
N8 C9 C14 112.92(10) . . ?
C10 C9 H9 107.6 . . ?
C10 C9 C14 108.61(10) . . ?
C14 C9 H9 107.6 . . ?
N8 C16 H16A 108.8 . . ?
N8 C16 H16B 108.8 . . ?
N8 C16 C17 113.78(10) . . ?
H16A C16 H16B 107.7 . . ?
C17 C16 H16A 108.8 . . ?
C17 C16 H16B 108.8 . . ?
O11 C10 C9 112.85(11) . . ?
O13 C10 O11 123.40(12) . . ?
O13 C10 C9 123.75(12) . . ?
C18 C17 C16 120.11(12) . . ?
C18 C17 C22 118.33(13) . . ?
C22 C17 C16 121.51(12) . . ?
C9 C14 H14 107.1 . . ?
C9 C14 B23 111.38(10) . . ?
C15 C14 C9 111.73(11) . . ?
C15 C14 H14 107.1 . . ?
C15 C14 B23 111.99(11) . . ?
B23 C14 H14 107.1 . . ?
N8 C7 C1 113.31(10) . . ?
N8 C7 H7A 108.9 . . ?
N8 C7 H7B 108.9 . . ?
C1 C7 H7A 108.9 . . ?
C1 C7 H7B 108.9 . . ?
H7A C7 H7B 107.7 . . ?
C1 C6 H6 119.4 . . ?
C5 C6 C1 121.27(12) . . ?
C5 C6 H6 119.4 . . ?
C17 C18 H18 119.7 . . ?
C19 C18 C17 120.61(14) . . ?
C19 C18 H18 119.7 . . ?
O27 C26 C25 101.61(10) . . ?
O27 C26 C31 108.89(11) . . ?
O27 C26 C28 106.47(11) . . ?
C31 C26 C25 114.81(12) . . ?
C28 C26 C25 113.64(12) . . ?
C28 C26 C31 110.60(13) . . ?
O24 C25 C26 102.11(10) . . ?
O24 C25 C30 108.78(11) . . ?
O24 C25 C29 106.38(12) . . ?
C30 C25 C26 114.38(12) . . ?
C29 C25 C26 113.73(13) . . ?
C29 C25 C30 110.69(13) . . ?
C17 C22 H22 119.5 . . ?
C21 C22 C17 120.91(13) . . ?
C21 C22 H22 119.5 . . ?
C1 C2 H2 119.5 . . ?
C1 C2 C3 120.99(13) . . ?
C3 C2 H2 119.5 . . ?
C5 C4 H4 120.3 . . ?
C5 C4 C3 119.31(13) . . ?
C3 C4 H4 120.3 . . ?
C18 C19 H19 119.6 . . ?
C20 C19 C18 120.80(13) . . ?
C20 C19 H19 119.6 . . ?
C6 C5 H5 119.9 . . ?
C4 C5 C6 120.14(13) . . ?
C4 C5 H5 119.9 . . ?
C19 C20 H20 120.5 . . ?
C19 C20 C21 119.07(14) . . ?
C21 C20 H20 120.5 . . ?
C2 C3 H3 119.8 . . ?
C4 C3 C2 120.41(13) . . ?
C4 C3 H3 119.8 . . ?
C22 C21 H21 119.9 . . ?
C20 C21 C22 120.28(14) . . ?
C20 C21 H21 119.9 . . ?
C26 C31 H31A 109.5 . . ?
C26 C31 H31B 109.5 . . ?
C26 C31 H31C 109.5 . . ?
H31A C31 H31B 109.5 . . ?
H31A C31 H31C 109.5 . . ?
H31B C31 H31C 109.5 . . ?
C14 C15 H15A 109.5 . . ?
C14 C15 H15B 109.5 . . ?
C14 C15 H15C 109.5 . . ?
H15A C15 H15B 109.5 . . ?
H15A C15 H15C 109.5 . . ?
H15B C15 H15C 109.5 . . ?
O11 C12 H12A 109.5 . . ?
O11 C12 H12B 109.5 . . ?
O11 C12 H12C 109.5 . . ?
H12A C12 H12B 109.5 . . ?
H12A C12 H12C 109.5 . . ?
H12B C12 H12C 109.5 . . ?
C25 C30 H30A 109.5 . . ?
C25 C30 H30B 109.5 . . ?
C25 C30 H30C 109.5 . . ?
H30A C30 H30B 109.5 . . ?
H30A C30 H30C 109.5 . . ?
H30B C30 H30C 109.5 . . ?
C26 C28 H28A 109.5 . . ?
C26 C28 H28B 109.5 . . ?
C26 C28 H28C 109.5 . . ?
H28A C28 H28B 109.5 . . ?
H28A C28 H28C 109.5 . . ?
H28B C28 H28C 109.5 . . ?
O27 B23 O24 113.12(12) . . ?
O27 B23 C14 123.78(12) . . ?
O24 B23 C14 123.10(12) . . ?
C25 C29 H29A 109.5 . . ?
C25 C29 H29B 109.5 . . ?
C25 C29 H29C 109.5 . . ?
H29A C29 H29B 109.5 . . ?
H29A C29 H29C 109.5 . . ?
H29B C29 H29C 109.5 . . ?

_shelx_res_file                  
;
TITL nishino_210608_a.res in P2(1)/n
    nishino_210608.res
    created by SHELXL-2017/1 at 17:47:06 on 06-Sep-2021
REM Old TITL nishino_210608 in P2(1)/n
REM SHELXT solution in P2(1)/n
REM R1 0.165, Rweak 0.054, Alpha 0.027, Orientation as input
REM Formula found by SHELXT: C26 N O4
CELL 1.54184 9.4689 20.7919 12.8601 90 109.311 90
ZERR 4 0.0002 0.0004 0.0003 0 0.002 0
LATT 1
SYMM 0.5-X,0.5+Y,0.5-Z
SFAC C H B N O
UNIT 100 136 4 4 16

L.S. 10
PLAN  8
BOND $H
LIST 6
fmap 2
acta
REM <olex2.extras>
REM <HklSrc "%.\\nishino_210608.hkl">
REM </olex2.extras>

WGHT    0.061200    0.851500
FVAR       0.66188
O27   5    0.512986    0.581548    0.595457    11.00000    0.02968    0.02718 =
         0.02460   -0.00206    0.00231    0.00634
O11   5    0.382475    0.667412    0.367814    11.00000    0.03672    0.03505 =
         0.02978   -0.00053    0.01775    0.00041
O24   5    0.598478    0.632824    0.761241    11.00000    0.02807    0.03522 =
         0.02756   -0.00689    0.00394    0.00802
N8    4    0.131161    0.716141    0.473250    11.00000    0.02230    0.01850 =
         0.02398    0.00082    0.00540    0.00024
O13   5    0.470707    0.741625    0.498694    11.00000    0.04989    0.05283 =
         0.06815   -0.02558    0.03803   -0.02819
C1    1    0.019369    0.818551    0.510609    11.00000    0.02585    0.02215 =
         0.02358   -0.00076    0.00744   -0.00147
C9    1    0.265932    0.674855    0.506025    11.00000    0.02229    0.01899 =
         0.02323    0.00037    0.00679   -0.00013
AFIX  13
H9    2    0.235293    0.631782    0.476107    11.00000   -1.20000
AFIX   0
C16   1    0.050948    0.713854    0.354178    11.00000    0.02632    0.02654 =
         0.02341    0.00455    0.00676    0.00115
AFIX  23
H16A  2    0.119127    0.726269    0.315627    11.00000   -1.20000
H16B  2   -0.029640    0.745093    0.336158    11.00000   -1.20000
AFIX   0
C10   1    0.384843    0.698804    0.458798    11.00000    0.02667    0.02401 =
         0.02954    0.00077    0.01041    0.00044
C17   1   -0.013761    0.648513    0.313170    11.00000    0.02124    0.02887 =
         0.02352   -0.00018    0.00392    0.00300
C14   1    0.337455    0.668391    0.631477    11.00000    0.02687    0.02570 =
         0.02296    0.00006    0.00696    0.00230
AFIX  13
H14   2    0.366430    0.711701    0.660860    11.00000   -1.20000
AFIX   0
C7    1    0.159359    0.783182    0.510523    11.00000    0.02458    0.01918 =
         0.03352    0.00094    0.00840   -0.00230
AFIX  23
H7A   2    0.203453    0.805829    0.462865    11.00000   -1.20000
H7B   2    0.231305    0.783734    0.584513    11.00000   -1.20000
AFIX   0
C6    1    0.017644    0.885437    0.506837    11.00000    0.02909    0.02337 =
         0.04096   -0.00105    0.01552   -0.00295
AFIX  43
H6    2    0.100625    0.907285    0.501407    11.00000   -1.20000
AFIX   0
C18   1   -0.011362    0.625767    0.212061    11.00000    0.03963    0.03392 =
         0.02259    0.00450    0.00921    0.00688
AFIX  43
H18   2    0.034847    0.649927    0.171612    11.00000   -1.20000
AFIX   0
C26   1    0.649970    0.547567    0.660130    11.00000    0.02773    0.02784 =
         0.02455   -0.00152    0.00382    0.00568
C25   1    0.726649    0.598301    0.749328    11.00000    0.02450    0.03223 =
         0.03001   -0.00625    0.00725    0.00290
C22   1   -0.082182    0.610846    0.372406    11.00000    0.03722    0.03618 =
         0.03296   -0.01016    0.01759   -0.00942
AFIX  43
H22   2   -0.084095    0.625092    0.440478    11.00000   -1.20000
AFIX   0
C2    1   -0.106813    0.787468    0.517678    11.00000    0.03478    0.02390 =
         0.04964   -0.00345    0.01995   -0.00641
AFIX  43
H2    2   -0.108398    0.742785    0.520349    11.00000   -1.20000
AFIX   0
C4    1   -0.230315    0.888523    0.517452    11.00000    0.02810    0.03854 =
         0.04686   -0.01022    0.01497    0.00239
AFIX  43
H4    2   -0.313414    0.911656    0.519503    11.00000   -1.20000
AFIX   0
C19   1   -0.077202    0.567428    0.171033    11.00000    0.05207    0.03654 =
         0.02141   -0.00396    0.00495    0.00868
AFIX  43
H19   2   -0.075256    0.552996    0.103072    11.00000   -1.20000
AFIX   0
C5    1   -0.105455    0.920159    0.511018    11.00000    0.03778    0.02314 =
         0.04716   -0.00251    0.01723    0.00243
AFIX  43
H5    2   -0.103783    0.964866    0.509480    11.00000   -1.20000
AFIX   0
C20   1   -0.145706    0.530444    0.229885    11.00000    0.03900    0.03211 =
         0.03549   -0.00928    0.00224   -0.00273
AFIX  43
H20   2   -0.189980    0.491390    0.201889    11.00000   -1.20000
AFIX   0
C3    1   -0.230666    0.822050    0.520821    11.00000    0.03210    0.03939 =
         0.05982   -0.01138    0.02404   -0.01019
AFIX  43
H3    2   -0.314434    0.800388    0.525222    11.00000   -1.20000
AFIX   0
C21   1   -0.147510    0.552377    0.331266    11.00000    0.04224    0.03830 =
         0.04596   -0.01064    0.02162   -0.01321
AFIX  43
H21   2   -0.192714    0.527780    0.371851    11.00000   -1.20000
AFIX   0
C31   1    0.737675    0.529536    0.584618    11.00000    0.04202    0.05443 =
         0.03219   -0.00966    0.01039    0.01620
AFIX 137
H31A  2    0.681996    0.498570    0.531449    11.00000   -1.50000
H31B  2    0.832226    0.511373    0.627478    11.00000   -1.50000
H31C  2    0.754240    0.567269    0.547198    11.00000   -1.50000
AFIX   0
C15   1    0.225895    0.642686    0.684698    11.00000    0.03494    0.05851 =
         0.03246    0.01592    0.01542    0.01068
AFIX 137
H15A  2    0.143785    0.672185    0.671225    11.00000   -1.50000
H15B  2    0.274939    0.638230    0.762664    11.00000   -1.50000
H15C  2    0.189072    0.601539    0.653547    11.00000   -1.50000
AFIX   0
C12   1    0.501323    0.682736    0.324294    11.00000    0.04911    0.04211 =
         0.04734    0.00741    0.03267    0.00652
AFIX 137
H12A  2    0.486174    0.659418    0.257040    11.00000   -1.50000
H12B  2    0.595941    0.670879    0.377036    11.00000   -1.50000
H12C  2    0.500629    0.728068    0.309958    11.00000   -1.50000
AFIX   0
C30   1    0.817482    0.569976    0.860620    11.00000    0.03492    0.05644 =
         0.02856   -0.00962   -0.00026    0.01733
AFIX 137
H30A  2    0.859594    0.604172    0.911610    11.00000   -1.50000
H30B  2    0.896542    0.543779    0.852291    11.00000   -1.50000
H30C  2    0.753548    0.544126    0.888089    11.00000   -1.50000
AFIX   0
C28   1    0.600004    0.487734    0.705823    11.00000    0.04180    0.02727 =
         0.05336    0.00770    0.00421    0.00123
AFIX 137
H28A  2    0.547625    0.500014    0.755147    11.00000   -1.50000
H28B  2    0.685975    0.462435    0.744941    11.00000   -1.50000
H28C  2    0.534787    0.462884    0.646300    11.00000   -1.50000
AFIX   0
B23   3    0.484809    0.626676    0.663141    11.00000    0.02662    0.02276 =
         0.02238    0.00110    0.00739   -0.00107
C29   1    0.817945    0.647473    0.712207    11.00000    0.03745    0.04477 =
         0.07376   -0.00482    0.02113   -0.01123
AFIX 137
H29A  2    0.760303    0.663540    0.640783    11.00000   -1.50000
H29B  2    0.907672    0.627652    0.708400    11.00000   -1.50000
H29C  2    0.843735    0.682399    0.763906    11.00000   -1.50000
AFIX   0
HKLF 4


REM  nishino_210608_a.res in P2(1)/n
REM R1 =  0.0462 for    4423 Fo > 4sig(Fo)  and  0.0493 for all    4808 data
REM    286 parameters refined using      0 restraints

END

WGHT      0.0612      0.8515

REM Highest difference peak  0.214,  deepest hole -0.334,  1-sigma level  0.052
Q1    1   0.5606  0.6223  0.5795  11.00000  0.05    0.21
Q2    1   0.3996  0.6464  0.6434  11.00000  0.05    0.20
Q3    1   0.0748  0.8005  0.5081  11.00000  0.05    0.19
Q4    1   0.7998  0.6491  0.6378  11.00000  0.05    0.18
Q5    1   0.5414  0.5869  0.7631  11.00000  0.05    0.18
Q6    1   0.5161  0.7125  0.5042  11.00000  0.05    0.17
Q7    1   0.0186  0.6762  0.3374  11.00000  0.05    0.17
Q8    1   0.5422  0.7233  0.3455  11.00000  0.05    0.16
;
_shelx_res_checksum              93871
_shelx_hkl_file                  
;
   0   0  -1    0.24    0.11
   0   0  -2  576.52   14.67
   0   0  -3    0.39    0.38
   0   0  -4 3680.63   90.46
   0   0  -5    1.12    0.55
   0   0  -5    3.32    0.24
   0   0  -6 6638.97  162.98
   0   0  -7    2.01    0.80
   0   0   7    0.49    0.61
   0   0   8 2081.55   53.26
   0   0   8 2084.25   54.04
   0   0  -8 2001.14   53.69
   0   0   9    0.18    0.76
   0   0   9    0.44    0.65
   0   0   9    0.73    0.71
   0   0  -9   -0.18    0.75
   0   0  -9    1.00    1.00
   0   0  10   53.32    3.92
   0   0 -10   58.53    4.72
   0   0  10   53.37    3.88
   0   0 -10   50.80    4.25
   0   0 -11    0.73    1.25
   0   0  11    0.86    0.81
   0   0  11   -0.24    1.08
   0   0 -12  281.32   11.91
   0   0 -13    0.59    0.95
   0   0 -14   13.71    1.87
   0   1  -1  643.40   15.87
   0   1  -2   78.50    2.54
   0  -1  -2   86.89    2.75
   0  -1  -3 6460.92  160.16
   0   1  -3 6684.88  159.98
   0   1  -4  127.30    4.37
   0  -1  -4  130.94    4.55
   0   1  -5 1227.78   32.31
   0  -1  -5 1289.37   32.48
   0   1  -6  366.41   11.33
   0  -1  -6  373.36   11.38
   0   1  -7   14.98    1.78
   0   1   7   17.89    1.75
   0   1   7   15.42    1.84
   0   1  -8   38.24    3.07
   0  -1  -8   36.53    3.07
   0   1   8   43.62    3.01
   0   1   8   43.40    3.28
   0  -1   8   48.93    3.26
   0   1  -9  272.93   11.29
   0   1   9  286.58   10.99
   0  -1  -9  283.83   10.95
   0  -1   9  289.83   10.55
   0   1  -9  259.83   10.54
   0  -1   9  295.58   10.59
   0   1   9  290.41   10.23
   0  -1  -9  280.31   11.21
   0   1 -10    1.39    1.25
   0  -1 -10    0.83    0.95
   0  -1  10    0.52    0.94
   0  -1  10    1.22    0.94
   0   1  10    3.12    1.30
   0  -1 -10    0.42    0.85
   0  -1 -10   -0.23    1.16
   0  -1  11   39.24    3.51
   0   1  11   41.82    4.03
   0   1 -11   41.91    4.12
   0  -1 -11   37.71    3.92
   0  -1 -12  134.92    7.50
   0  -1  12  128.35    6.44
   0   1  12  118.82    7.04
   0   1 -12  127.94    7.34
   0  -1 -13   41.13    3.67
   0   1  13   42.16    3.82
   0   1 -13   40.80    3.67
   0  -1 -14   98.36    5.12
   0   1 -14   98.23    5.08
   0  -1 -15    0.47    0.45
   0  -2   0 1235.58   30.10
   0   2   1  163.37    4.15
   0   2  -2 6931.62  166.78
   0  -2   2 6860.40  166.29
   0   2  -3  862.76   22.30
   0  -2  -3  901.21   22.62
   0  -2  -4 2278.61   50.03
   0   2  -4 2212.20   49.67
   0  -2  -5   13.45    1.34
   0   2  -5   12.24    1.22
   0   2  -6 2046.24   53.50
   0  -2  -6 2180.02   53.78
   0   2  -7 1730.74   47.46
   0   2   7 1828.11   47.89
   0  -2   7 1897.16   47.96
   0  -2  -7 1850.47   47.77
   0   2   7 1875.86   47.02
   0   2   8  332.12   10.60
   0  -2  -8  333.89   11.47
   0   2   8  318.50   11.32
   0  -2   8  326.20   11.43
   0  -2   8  323.99   11.15
   0   2   9   84.35    4.49
   0  -2  -9   82.82    5.12
   0   2  -9   87.68    5.61
   0   2   9   72.02    4.77
   0  -2   9   76.66    4.96
   0  -2   9   78.87    4.81
   0  -2  -9   80.47    5.22
   0   2   9   83.55    5.58
   0  -2   9   78.75    4.78
   0  -2 -10    6.89    1.69
   0   2 -10    7.74    1.98
   0  -2  10    8.06    1.76
   0  -2  10    7.69    1.64
   0   2 -10    8.49    1.79
   0   2  10    7.25    1.75
   0  -2  10    6.74    1.75
   0  -2 -10    8.53    1.97
   0  -2 -10    6.89    1.66
   0   2 -11  416.75   16.24
   0   2  11  454.52   16.43
   0  -2  11  466.27   16.61
   0  -2 -11  453.89   16.57
   0  -2  11  448.66   15.55
   0  -2  12   40.73    3.96
   0   2 -12   29.28    3.41
   0  -2 -12   29.43    3.40
   0   2  12   36.32    3.70
   0  -2  12   37.58    3.37
   0  -2  13    6.51    1.33
   0  -2 -13    5.12    1.51
   0   2  13    6.74    1.62
   0   2 -13    4.39    1.43
   0  -2  13    7.08    1.67
   0  -2 -14    6.69    1.40
   0   2 -14    6.31    1.38
   0  -2 -15   10.20    1.19
   0  -3   0    0.10    0.12
   0  -3  -1  262.45    7.00
   0  -3   2 1615.07   39.38
   0   3  -3 5521.18  134.47
   0  -3  -4    8.81    1.03
   0   3  -4    6.09    0.77
   0  -3  -5   52.40    2.82
   0   3  -5   54.46    2.72
   0  -3  -6  378.08   11.80
   0   3  -6  344.75   11.47
   0  -3   7  290.58    9.60
   0   3   7  278.26    9.49
   0   3   7  258.81    8.47
   0   3  -7  240.45    9.01
   0  -3  -7  255.17    9.25
   0  -3  -8   14.47    1.97
   0   3   8   12.01    1.98
   0   3   8   13.25    1.54
   0   3   8   11.32    1.86
   0  -3   8   15.35    1.96
   0   3   8    9.07    1.56
   0  -3  -8   10.90    1.75
   0  -3   8    9.57    1.61
   0   3  -9  140.33    7.62
   0  -3  -9  155.54    7.54
   0  -3   9  155.64    7.26
   0  -3  -9  153.63    7.49
   0  -3   9  161.08    7.33
   0  -3  -9  162.81    7.56
   0  -3   9  146.53    7.29
   0   3   9  157.65    7.93
   0   3   9  141.92    7.12
   0  -3  10   45.33    3.80
   0  -3  10   40.19    3.81
   0   3 -10   38.33    3.95
   0  -3 -10   36.08    3.66
   0   3  10   35.13    3.78
   0  -3  10   43.65    3.72
   0  -3 -10   39.00    3.72
   0   3  10   42.21    3.77
   0   3 -10   40.14    3.80
   0  -3 -10   36.73    3.68
   0  -3  11  103.06    6.05
   0   3 -11   96.75    6.38
   0   3  11   89.85    6.05
   0  -3  11   93.58    6.15
   0  -3 -11  102.89    6.52
   0  -3 -12   32.78    3.58
   0   3 -12   28.48    3.30
   0  -3  12   29.54    3.34
   0  -3  12   30.11    3.08
   0   3  12   26.81    3.20
   0   3 -13   70.68    4.80
   0   3  13   75.84    5.08
   0  -3 -13   77.05    5.02
   0  -3  13   80.64    4.66
   0  -3  13   66.13    4.84
   0  -3 -14  106.77    5.38
   0   3 -14  110.17    5.26
   0  -4   0 3362.07   81.71
   0  -4  -1  556.27   14.25
   0  -4  -2 2307.57   58.86
   0   4   2 2416.77   58.09
   0   4   3 3176.25   77.08
   0  -4   3 3165.54   77.05
   0   4   4    5.75    0.57
   0  -4  -5   18.86    1.77
   0   4   5   33.03    1.62
   0   4   6   19.99    1.46
   0  -4  -6   20.35    1.89
   0   4   7   32.07    2.59
   0  -4  -7   34.68    2.69
   0   4   7   29.17    2.00
   0  -4   7   30.00    2.53
   0  -4  -8   72.28    4.53
   0   4  -8   66.39    4.70
   0   4   8   69.37    4.72
   0   4   8   66.97    4.34
   0  -4  -8   70.93    4.40
   0  -4   8   76.11    4.55
   0  -4   8   73.31    4.49
   0   4  -8   74.43    3.64
   0   4   8   79.30    4.55
   0  -4   8   79.69    4.64
   0  -4   9  173.19    8.04
   0  -4  -9  185.01    8.35
   0  -4  -9  179.45    8.15
   0   4   9  151.66    8.18
   0  -4   9  170.45    7.99
   0  -4  -9  210.20    8.77
   0   4  -9  150.57    8.16
   0   4  -9  188.59    8.40
   0  -4   9  186.45    8.25
   0   4   9  191.77    8.27
   0  -4  10   -0.20    0.85
   0  -4 -10   -0.66    1.01
   0   4  10    0.24    1.00
   0   4  10    1.24    0.94
   0  -4 -10    1.87    1.01
   0  -4  10    0.20    0.89
   0   4 -10    0.22    0.76
   0  -4  10   -0.21    0.87
   0  -4 -10    0.22    0.91
   0   4 -10    0.24    0.93
   0  -4  11    8.82    2.01
   0   4  11    7.44    1.86
   0  -4  11    6.05    1.67
   0  -4 -11    6.20    1.89
   0   4 -11    5.36    1.75
   0   4 -12    2.46    1.32
   0  -4  12    4.90    1.48
   0  -4 -12    1.83    1.26
   0  -4  12    3.93    1.39
   0   4  12    3.47    1.38
   0  -4  13   29.20    2.83
   0  -4 -13   25.54    2.91
   0   4  13   25.71    2.89
   0   4 -13   28.33    2.94
   0  -4  13   28.99    3.09
   0  -4 -14    5.74    1.25
   0   4 -14    6.47    1.24
   0  -5   0    2.56    0.36
   0  -5  -1 1995.01   46.67
   0   5   1 1892.24   46.65
   0  -5   1 1930.21   46.64
   0  -5  -2    3.31    0.65
   0   5   2    4.24    0.39
   0  -5   3  171.32    4.34
   0  -5  -3  188.08    5.41
   0   5   4  354.40    9.24
   0   5   5  748.31   19.17
   0  -5  -6   81.25    4.10
   0   5   6   85.39    4.04
   0   5   6   76.01    3.08
   0  -5   6   82.52    4.02
   0  -5   7  166.42    6.85
   0  -5  -7  156.08    6.69
   0   5   7  167.02    6.78
   0   5   8  190.83    7.83
   0   5  -8  179.87    6.78
   0   5  -8  156.45    7.92
   0  -5   8  183.53    7.94
   0  -5   8  192.61    8.07
   0  -5  -8  190.83    7.90
   0   5   8  163.99    7.54
   0   5   8  164.51    7.98
   0  -5   8  204.93    8.09
   0  -5  -9    3.10    1.28
   0   5  -9    5.37    1.42
   0   5   9    3.78    1.30
   0   5  -9    5.07    1.54
   0   5   9    3.40    1.30
   0   5   9    6.00    1.66
   0  -5   9    8.17    1.67
   0  -5   9    7.35    1.67
   0  -5   9    6.07    1.54
   0  -5 -10   54.96    4.50
   0   5 -10   47.75    4.37
   0   5 -10   51.98    4.29
   0  -5  10   46.18    4.04
   0  -5 -10   45.32    4.13
   0   5  10   54.34    4.59
   0   5  10   50.32    4.16
   0  -5  10   51.38    4.26
   0  -5  10   50.36    4.24
   0  -5 -10   46.24    4.03
   0   5 -11   67.40    5.13
   0  -5  11   57.48    4.75
   0  -5 -11   64.64    5.01
   0  -5  11   67.49    4.95
   0   5  11   57.88    4.65
   0  -5 -12    0.45    1.24
   0   5 -12    1.09    1.03
   0  -5  12    1.21    1.14
   0  -5  12    0.43    1.01
   0   5  12    1.69    1.08
   0  -5  13    0.16    0.90
   0   5  13    1.62    1.01
   0   5 -13    0.52    0.91
   0  -5  13    0.55    0.83
   0  -5 -13    0.19    0.97
   0   5 -14   17.05    1.78
   0  -5 -14   14.29    1.85
   0  -5  14   17.10    1.77
   0  -6   0  373.61    9.77
   0  -6   0  382.35    9.92
   0  -6  -1 2511.82   63.21
   0   6  -1 2587.31   62.39
   0  -6   2 1887.60   45.32
   0   6   2 1865.41   45.34
   0   6   2 1858.79   45.35
   0  -6  -3  716.36   19.09
   0  -6   3  723.60   18.47
   0  -6   3  705.80   18.10
   0  -6   4    0.80    0.24
   0  -6  -4    0.48    0.58
   0   6   4    1.05    0.42
   0   6   5  476.19   13.65
   0  -6   5  470.93   13.62
   0  -6   6    1.15    0.63
   0   6   6   18.23    1.70
   0   6   7  218.86    8.29
   0  -6  -7  217.26    8.41
   0  -6   7  224.73    8.39
   0  -6  -8   37.31    3.20
   0  -6   8   41.62    3.48
   0   6   8   43.22    3.64
   0  -6  -8   34.33    3.10
   0   6   8   49.48    3.61
   0   6  -8   38.81    2.79
   0  -6   8   36.86    3.30
   0   6  -8   48.08    3.57
   0   6  -8   34.77    3.43
   0  -6   8   37.72    3.17
   0   6   8   37.40    3.14
   0  -6   9  290.49   11.63
   0   6  -9  317.62   11.79
   0  -6   9  301.39   11.50
   0   6   9  268.25   11.15
   0   6  -9  282.61   11.88
   0  -6   9  290.55   11.61
   0   6   9  315.54   11.53
   0  -6  -9  299.12   11.39
   0   6   9  279.66   11.75
   0  -6  -9  290.51   11.46
   0  -6  10    2.60    1.17
   0   6  10    1.64    1.20
   0   6 -10    2.99    1.20
   0   6  10    2.32    1.14
   0   6  10    0.62    0.80
   0  -6  10    1.48    1.06
   0  -6 -10    2.91    1.32
   0  -6  10    3.05    1.31
   0  -6  10    2.60    1.25
   0   6 -10    3.11    1.41
   0  -6 -10    2.67    1.16
   0  -6  11   32.38    3.60
   0  -6  11   29.00    3.30
   0   6  11   30.28    3.47
   0  -6 -11   33.85    3.64
   0   6  11   28.00    3.24
   0   6 -11   34.49    3.68
   0   6  12   98.71    6.02
   0  -6 -12  101.29    6.21
   0  -6  12  101.00    6.13
   0   6 -12  104.26    6.18
   0  -6  12  105.65    6.21
   0   6 -13  137.21    6.61
   0  -6 -13  129.96    6.77
   0  -6 -14   11.75    1.63
   0   6 -14    9.57    1.32
   0  -6  14   11.78    1.46
   0  -7   0   -0.03    0.16
   0  -7   0    0.13    0.23
   0  -7   1  347.14    9.33
   0  -7  -1  362.75    9.81
   0   7  -2   58.41    2.06
   0   7   2   57.63    2.19
   0   7   2   57.71    2.03
   0  -7  -2   53.99    1.98
   0  -7  -2   56.04    2.57
   0  -7   2   60.32    2.02
   0   7   3  263.42    7.34
   0  -7   3  288.10    7.86
   0  -7  -3  273.80    8.52
   0   7   3  286.41    7.92
   0  -7   3  279.22    7.72
   0   7   4  176.30    5.48
   0  -7   4  168.14    5.37
   0  -7  -4  164.94    5.87
   0  -7  -5  329.59   10.61
   0  -7   5  329.53   10.06
   0   7   5  325.15   10.13
   0  -7  -6    9.14    1.50
   0  -7   6    7.76    1.21
   0   7   6    7.94    1.25
   0  -7  -7  176.65    7.01
   0  -7   7  166.65    7.30
   0  -7   7  149.67    6.62
   0   7   7  165.05    6.81
   0   7  -8   26.58    2.67
   0   7   8   14.64    2.21
   0  -7  -8   24.02    2.51
   0   7  -8   16.86    1.94
   0   7   8   15.12    2.10
   0   7   8   14.36    2.01
   0  -7   8   13.75    2.03
   0  -7  -8   20.83    2.42
   0  -7  -8   19.45    2.34
   0   7  -8   23.00    2.70
   0   7  -9    0.57    0.87
   0  -7  -9    0.55    0.78
   0  -7  -9    0.59    0.96
   0   7   9    1.15    1.19
   0   7   9    0.37    0.68
   0   7   9    1.31    1.12
   0  -7   9    0.38    0.80
   0  -7   9    1.03    1.09
   0   7  -9    2.01    1.11
   0  -7   9    0.63    0.95
   0   7  10   39.53    3.70
   0  -7 -10   42.86    3.78
   0  -7  10   43.04    3.89
   0   7 -10   36.50    3.84
   0   7  10   46.44    3.99
   0  -7  10   45.39    4.15
   0  -7  10   38.74    3.73
   0   7 -10   36.45    3.59
   0   7  10   44.46    4.22
   0   7  11   89.19    5.66
   0  -7  11   93.24    5.94
   0   7 -11   78.26    5.61
   0   7  11   78.67    5.64
   0  -7  11   84.52    5.58
   0  -7  12   16.55    2.45
   0   7 -12   17.51    2.47
   0   7  12   13.99    2.21
   0  -7  12   11.20    1.99
   0  -7 -13    3.90    1.28
   0  -7  13    6.63    1.50
   0   7 -13    6.97    1.42
   0   7 -14   13.75    1.40
   0  -7  14   17.10    1.75
   0  -7 -14   15.03    1.75
   0  -8   0  266.45    7.64
   0  -8   0  275.83    7.43
   0  -8   1    6.19    0.71
   0  -8  -1    5.40    0.78
   0  -8   1    6.39    0.62
   0   8   2 1533.02   35.78
   0   8  -2 1468.08   35.15
   0  -8  -2 1350.25   35.02
   0  -8  -2 1420.32   36.32
   0   8   3  470.72   12.93
   0  -8   3  518.75   13.24
   0  -8  -3  498.06   13.23
   0  -8   3  484.41   13.32
   0   8   3  498.30   13.26
   0  -8  -3  521.76   14.26
   0   8  -3  520.77   13.34
   0  -8  -4 1126.90   30.35
   0  -8   4 1160.78   29.47
   0   8   4 1146.25   29.54
   0  -8  -4 1156.24   29.55
   0   8   5   19.59    1.70
   0  -8  -5   23.79    2.11
   0  -8   5   20.76    1.69
   0  -8  -6  524.96   15.54
   0  -8   6  538.68   16.44
   0   8   6  521.23   15.48
   0  -8   6  504.94   15.42
   0  -8  -6  510.99   15.99
   0   8  -6  569.44   15.94
   0  -8   7  450.14   15.20
   0   8  -7  493.86   14.90
   0   8   7  447.09   14.37
   0  -8   7  490.16   15.46
   0  -8  -7  479.35   14.57
   0  -8  -7  401.17   13.82
   0  -8   7  481.54   14.58
   0  -8  -7  476.85   14.92
   0   8   7  431.05   14.39
   0   8   8    3.78    1.25
   0  -8   8    3.50    1.32
   0   8  -8    4.04    1.35
   0  -8   8    4.62    1.45
   0  -8  -8    3.43    1.15
   0  -8   8    4.31    1.16
   0   8  -8    3.01    1.00
   0  -8  -8    2.98    1.01
   0   8   8    2.74    1.15
   0   8  -8    6.91    1.44
   0   8   8    1.67    0.90
   0   8   9  171.96    8.06
   0   8   9  174.84    8.66
   0   8  -9  178.20    8.13
   0   8  -9  173.50    8.59
   0  -8  -9  193.28    8.56
   0   8   9  169.27    7.91
   0  -8   9  171.63    8.04
   0   8   9  171.82    8.09
   0  -8   9  163.26    7.84
   0   8  10   15.90    2.37
   0  -8  10   21.75    2.74
   0   8 -10   23.72    3.07
   0   8  10   30.91    3.41
   0  -8  10   24.92    3.11
   0  -8  11   40.27    3.98
   0   8  11   37.12    3.56
   0   8 -11   41.39    3.90
   0  -8  11   40.39    3.68
   0   8  11   40.73    3.89
   0  -8  12   11.27    1.88
   0  -8  12   17.34    2.51
   0   8 -12   13.53    2.10
   0   8 -13    4.87    1.12
   0  -8  13    4.37    1.29
   0  -8  14    0.37    0.53
   0  -9   0    0.05    0.36
   0  -9   0   -0.07    0.20
   0  -9   1  220.45    6.39
   0  -9   1  236.85    6.83
   0  -9  -1  213.87    6.88
   0  -9   2   50.65    2.54
   0  -9   2   49.09    1.97
   0  -9  -2   53.02    2.65
   0   9   2   47.88    2.23
   0   9  -3   22.18    1.29
   0  -9   3   22.06    1.45
   0  -9  -3   21.36    1.80
   0   9   4  204.92    6.66
   0  -9  -4  218.20    7.59
   0  -9   4  215.81    6.67
   0   9  -4  211.86    6.73
   0  -9   5  106.47    4.37
   0   9   5   98.22    4.29
   0   9  -5  111.43    4.54
   0  -9  -5  115.96    5.14
   0  -9   5  117.63    5.30
   0  -9  -5  101.88    4.31
   0  -9   6    1.46    0.64
   0   9   6    2.97    0.82
   0  -9   6    6.64    1.41
   0   9  -6    7.24    1.17
   0  -9  -6    0.54    0.73
   0  -9   7   12.34    2.01
   0  -9   7   15.33    1.82
   0   9  -7   10.46    1.80
   0  -9  -7    8.74    1.43
   0  -9  -7   11.53    1.87
   0   9  -7   11.23    1.65
   0  -9   7   11.32    1.92
   0  -9   7   13.56    1.75
   0   9   7   14.43    1.87
   0  -9   8    8.51    1.85
   0   9  -8    7.60    1.46
   0  -9   8    6.74    1.41
   0  -9  -8    7.05    1.56
   0  -9   8    8.99    1.93
   0   9   8    8.53    1.55
   0  -9   8    7.94    1.56
   0   9  -8    5.98    1.35
   0   9  -8    6.14    1.57
   0   9   8    7.05    1.57
   0   9   8    6.08    1.59
   0  -9  -8    5.77    1.51
   0   9  -9   58.53    4.09
   0   9   9   61.31    4.42
   0   9   9   69.92    5.05
   0  -9   9   66.02    5.01
   0   9  -9   65.85    4.93
   0  -9   9   53.56    4.13
   0  -9   9   60.41    4.79
   0   9   9   52.97    4.10
   0  -9  -9   63.85    4.63
   0   9  10    8.26    2.03
   0   9  10    9.69    1.96
   0  -9  10    7.66    1.62
   0   9  10    8.35    1.68
   0  -9 -10    7.14    1.71
   0   9 -10    9.71    2.05
   0  -9 -11   36.61    3.59
   0   9 -11   36.78    3.62
   0  -9  11   36.95    3.82
   0   9  11   38.51    3.80
   0  -9  12  116.08    6.40
   0   9 -12  110.81    5.93
   0  -9  13    9.30    1.67
   0  -9  14    6.95    1.08
   0 -10   0    3.50    0.67
   0 -10  -1   34.95    2.08
   0 -10   1   34.67    1.72
   0 -10   1   38.05    1.98
   0  10   2 2188.52   53.20
   0 -10  -2 2100.32   53.70
   0 -10   2 2100.52   52.41
   0 -10   2 2146.74   53.56
   0 -10  -3  130.72    5.20
   0 -10   3  124.35    4.60
   0 -10   3  130.01    5.16
   0 -10   4  581.69   17.19
   0 -10  -4  593.55   17.12
   0 -10  -5   80.09    4.32
   0 -10   5   77.69    4.38
   0 -10  -6   30.56    2.77
   0  10   6   29.56    2.53
   0 -10   6   41.61    3.28
   0 -10   6   43.77    3.43
   0  10  -7   28.05    3.02
   0 -10  -7   26.77    2.46
   0 -10   7   32.90    3.21
   0 -10  -7   35.89    3.14
   0 -10   7   29.96    3.11
   0  10   7   34.34    2.94
   0 -10   8  178.88    8.52
   0  10  -8  181.61    7.92
   0 -10  -8  179.50    8.07
   0  10  -8  167.90    8.26
   0  10   8  169.85    7.72
   0 -10  -8  172.79    8.03
   0 -10   8  174.17    8.48
   0 -10  -9   29.91    3.24
   0  10  -9   32.69    3.13
   0  10   9   30.78    3.51
   0  10   9   32.39    3.31
   0 -10   9   42.21    3.99
   0  10  -9   31.15    3.36
   0 -10   9   39.06    3.85
   0  10  10    1.77    1.20
   0  10  10    3.29    1.44
   0 -10  10    2.34    1.41
   0 -10 -10    4.89    1.50
   0  10 -10    2.37    1.17
   0  10  11  216.39    9.72
   0  10 -11  204.54    9.10
   0 -10 -11  205.58    9.27
   0  10 -12    6.18    1.38
   0 -10 -12    6.67    1.58
   0 -10  12    5.57    1.55
   0 -10 -13   85.92    4.60
   0 -10  13   86.86    4.73
   0 -11   0    0.77    0.53
   0 -11   1  152.81    5.14
   0  11   1  152.54    5.51
   0 -11  -1  149.75    5.40
   0 -11   1  147.02    4.83
   0 -11   2   71.27    3.31
   0  11   2   64.94    3.01
   0 -11  -2   63.03    3.25
   0 -11  -3   45.49    2.90
   0 -11   3   40.33    2.74
   0 -11  -4    7.77    1.37
   0 -11   4    7.34    1.28
   0 -11  -5  443.98   14.07
   0 -11   5  436.04   14.26
   0  11   6    1.30    0.73
   0 -11   6    1.36    0.98
   0 -11   6    0.51    0.77
   0  11  -6    2.50    0.99
   0 -11  -6    0.68    0.64
   0 -11  -6    2.69    1.07
   0  11  -7  200.42    8.77
   0  11   7  189.43    7.94
   0 -11   7  194.11    8.76
   0 -11  -7  193.18    7.53
   0 -11   7  192.57    8.73
   0 -11  -7  172.67    7.32
   0 -11  -7  200.23    8.33
   0 -11   8    2.64    1.30
   0 -11  -8    3.78    1.31
   0  11  -8    5.20    1.40
   0  11  -8    3.52    1.38
   0 -11  -8    1.87    1.15
   0 -11   8    3.08    1.42
   0  11   8    1.71    0.99
   0 -11  -9  261.10   10.75
   0  11   9  248.21   10.39
   0 -11   9  277.07   11.60
   0  11  -9  269.45   11.03
   0  11  10    0.57    0.95
   0  11  10   -0.23    0.91
   0 -11  10    2.57    1.48
   0  11 -10    4.04    1.32
   0 -11 -10    0.99    1.11
   0  11  11   55.65    4.42
   0  11 -11   54.08    4.01
   0 -11 -11   57.17    4.28
   0 -11  11   58.52    4.56
   0 -11 -12    0.32    0.83
   0 -11 -13    3.62    1.00
   0 -11  13    3.31    1.00
   0 -12   0  127.99    4.65
   0 -12  -1  136.76    5.23
   0  12   1  147.07    5.54
   0 -12   2   86.34    3.99
   0 -12  -2   83.16    3.97
   0 -12   2   89.43    3.94
   0  12   2   86.18    3.76
   0 -12   3    7.16    1.06
   0 -12   3    5.65    1.07
   0 -12  -3    6.68    1.24
   0 -12  -4  213.77    8.18
   0 -12   4  221.02    8.26
   0 -12  -5   17.92    2.18
   0  12   5   20.44    2.08
   0 -12   5   27.30    2.70
   0 -12   5   25.74    2.61
   0 -12   6    8.39    1.65
   0 -12   6    7.31    1.59
   0 -12  -6    8.67    1.66
   0 -12  -6    5.02    1.15
   0  12   6    7.32    1.43
   0  12  -6    7.20    1.52
   0 -12  -7    0.26    0.68
   0  12  -7    0.20    0.80
   0 -12  -7    2.79    0.96
   0 -12  -7   -0.17    0.96
   0 -12   7    0.41    0.90
   0 -12   7    0.81    0.89
   0  12  -7    1.71    0.92
   0  12   7    0.62    0.89
   0 -12  -8   66.17    4.71
   0  12   8   66.37    4.46
   0  12  -8   65.02    4.77
   0  12  -8   66.98    4.75
   0 -12   8   63.74    4.95
   0 -12  -8   75.84    4.86
   0 -12   8   71.64    5.23
   0 -12  -9   50.55    4.07
   0  12  -9   50.53    4.12
   0  12   9   40.64    3.67
   0 -12   9   42.97    4.20
   0 -12 -10  154.99    7.61
   0 -12  10  164.51    8.34
   0  12  10  157.01    7.53
   0 -12  11   31.59    3.32
   0 -12 -11   43.76    3.61
   0  12  11   40.71    3.74
   0 -12  12    1.59    1.05
   0 -12 -12    2.03    1.01
   0 -12 -13   26.75    2.15
   0  13   0    0.90    0.59
   0  13   1  164.11    6.24
   0 -13  -1  156.99    5.82
   0 -13  -2    2.86    0.85
   0 -13   2    3.74    0.91
   0 -13  -3   79.85    4.14
   0 -13   3   76.71    3.81
   0 -13   3   79.09    4.11
   0  13   4  365.54   11.84
   0 -13   4  365.62   12.33
   0  13   4  383.06   13.36
   0 -13  -4  380.05   12.37
   0 -13  -5  179.99    7.52
   0 -13   5  160.96    7.38
   0 -13   5  162.91    7.46
   0  13   5  179.68    7.09
   0  13   5  170.59    8.01
   0  13  -6    0.19    0.82
   0  13   6    0.42    0.69
   0 -13  -6    1.47    0.96
   0 -13   6    0.93    0.87
   0 -13   6    1.47    1.02
   0 -13  -7   93.06    5.52
   0 -13   7   87.10    5.70
   0 -13  -7   98.46    5.22
   0  13   7   96.50    5.28
   0  13  -7  100.99    5.99
   0 -13   7   93.70    5.91
   0 -13   8    6.52    1.83
   0  13   8    2.22    1.21
   0 -13  -8    2.90    1.33
   0 -13  -9  417.82   14.28
   0  13   9  384.53   13.81
   0 -13   9  384.94   14.83
   0  13  10   85.92    5.14
   0 -13  10   83.39    5.59
   0 -13 -10   86.99    5.25
   0 -13 -11    6.91    1.50
   0 -13  11    7.28    1.65
   0 -13 -12    3.19    1.02
   0 -13  12    4.84    1.21
   0 -13 -13    9.14    1.14
   0 -13  13    9.90    1.25
   0  14   0    9.82    1.44
   0  14   1    8.64    1.27
   0 -14   1    0.25    0.57
   0 -14  -2  208.16    7.49
   0  14   2  210.75    8.70
   0 -14   2  204.73    7.76
   0  14   3  159.88    7.56
   0 -14  -3  175.99    7.56
   0 -14  -3  158.63    6.60
   0 -14   4    4.41    1.13
   0 -14  -4    4.50    1.33
   0  14   4    4.98    1.34
   0 -14   5   65.25    4.31
   0  14   5   62.37    4.60
   0 -14  -5   65.57    4.22
   0  14   5   70.84    4.07
   0 -14   5   62.22    4.32
   0  14   6    1.02    0.77
   0 -14  -6    1.45    0.87
   0  14  -6    1.24    0.98
   0 -14  -6    2.34    1.13
   0 -14   6    0.95    1.00
   0 -14   6    0.75    0.91
   0 -14   7    0.62    0.98
   0 -14   7    1.67    1.15
   0  14   7    3.51    1.17
   0 -14  -7    1.28    0.92
   0 -14  -7    0.73    0.96
   0 -14   8  214.87    9.79
   0 -14  -8  226.16    9.33
   0  14   8  206.02    8.84
   0  14   9    8.37    1.72
   0 -14  -9    8.81    1.77
   0 -14   9    9.85    2.04
   0 -14 -10    3.33    1.26
   0 -14  10    3.63    1.41
   0 -14 -11   29.92    2.71
   0 -14  11   23.16    2.59
   0 -14 -12    7.40    1.23
   0 -14  12    9.52    1.48
   0 -15   0    3.62    1.13
   0  15   0    0.70    0.67
   0 -15  -1  108.52    5.83
   0 -15   1  108.44    5.82
   0  15  -1  109.64    5.33
   0  15   1  115.12    5.36
   0  15  -1  101.92    5.48
   0 -15   1  117.61    5.53
   0 -15   2    8.31    1.39
   0 -15   2    6.55    1.54
   0  15   2    8.23    1.62
   0  15  -2    8.66    1.47
   0 -15  -2    9.22    1.72
   0  15  -2    7.28    1.46
   0  15   3   95.74    5.76
   0  15  -3   94.54    5.15
   0  15  -3  104.90    5.81
   0 -15  -3  109.93    5.88
   0  15   4   30.27    3.19
   0  15  -4   31.37    3.24
   0  15   4   30.66    2.60
   0 -15  -4   34.20    2.85
   0  15   5   35.01    2.90
   0 -15  -5   40.32    3.39
   0  15  -5   33.10    3.40
   0  15   5   37.00    3.61
   0 -15  -5   38.67    3.19
   0 -15  -6   54.08    3.99
   0  15   6   50.61    3.66
   0  15  -6   52.39    4.40
   0 -15   6   52.57    4.18
   0 -15  -6   62.96    4.26
   0  15   7  105.57    5.56
   0 -15   7   91.86    5.81
   0 -15   8   99.29    6.14
   0  15   8  104.87    5.67
   0 -15  -8  114.30    6.06
   0 -15  -9   72.34    4.62
   0 -15   9   68.30    4.83
   0  15   9   65.55    4.31
   0 -15 -10   16.57    2.09
   0 -15  10   17.89    2.38
   0 -15 -11    7.76    1.36
   0 -15  11    5.80    1.33
   0 -15  12    1.58    0.73
   0 -15 -12    2.41    0.70
   0 -15  12    1.90    0.67
   0  16   0    1.22    0.68
   0 -16   0    2.30    1.06
   0 -16   0    1.09    0.86
   0  16   0    0.93    0.71
   0  16   1   53.32    3.53
   0  16  -1   45.75    3.37
   0 -16  -1   48.85    3.68
   0 -16   1   50.94    3.62
   0  16  -1   49.94    3.72
   0 -16   1   54.02    4.07
   0 -16  -1   45.57    3.75
   0  16  -2   12.78    1.99
   0 -16   2   10.04    1.85
   0 -16   2   12.62    1.73
   0 -16  -2   18.39    2.26
   0  16   2   11.06    2.03
   0 -16  -2   10.40    1.85
   0 -16  -3   10.44    1.78
   0 -16  -3   12.10    2.00
   0  16   3   13.51    2.18
   0 -16   3    8.83    1.84
   0  16   3    7.33    1.35
   0  16  -3    8.55    1.70
   0  16   4    4.61    1.47
   0 -16  -4    6.89    1.52
   0  16  -4    7.73    1.73
   0  16   4   10.32    1.60
   0  16  -5   16.80    2.49
   0  16   5   16.43    2.46
   0 -16  -5   18.69    2.38
   0  16  -5   18.73    2.27
   0  16   5   17.58    2.13
   0  16   6  112.69    5.65
   0  16   6  117.63    6.69
   0 -16   6  100.35    5.87
   0  16   7  104.50    5.60
   0 -16   7  111.73    6.20
   0 -16   8   20.55    2.61
   0  16   8   25.40    2.67
   0 -16  -8   23.49    2.59
   0 -16  -9    7.02    1.46
   0  16   9    6.33    1.36
   0 -16   9    9.17    1.75
   0 -16  10    1.70    1.01
   0 -16 -10    1.07    0.85
   0 -16  11    2.92    0.92
   0 -16 -11    2.26    0.77
   0 -16  11    1.78    0.82
   0  17   0   -0.14    0.57
   0 -17   0    1.51    0.89
   0 -17   0   -0.19    0.96
   0  17   1   11.43    1.69
   0 -17  -1   13.82    2.16
   0 -17   1   13.80    2.17
   0 -17   1   10.20    1.71
   0 -17  -1   10.38    1.79
   0  17  -1    7.20    1.61
   0  17   1   10.14    1.87
   0 -17   2   46.65    3.97
   0  17  -2   43.66    3.76
   0  17   2   40.42    3.80
   0 -17  -2   43.74    3.63
   0 -17  -2   47.97    3.91
   0 -17  -3    3.47    1.18
   0 -17   3    2.30    1.21
   0 -17  -3    1.51    0.97
   0  17   3    4.25    1.07
   0  17   3    1.28    0.94
   0  17  -3    5.15    1.46
   0 -17   4    3.28    1.52
   0  17   4    1.71    1.10
   0  17   4    1.94    0.98
   0 -17  -4    0.93    0.88
   0  17  -4    0.88    0.89
   0  17   5    1.71    1.18
   0  17   5   -0.14    0.70
   0  17   6   52.07    4.33
   0  17   6   61.73    3.99
   0  17   7  135.44    6.28
   0 -17   7  117.25    6.31
   0 -17  -7  132.56    6.45
   0  17   7  129.59    6.97
   0 -17  -8    1.94    1.04
   0  17   8    1.60    0.98
   0 -17   8    1.85    0.93
   0 -17  -9    4.04    1.12
   0  17   9    3.37    1.09
   0 -17   9    1.97    1.00
   0 -17  10    8.49    1.50
   0 -17  10    9.09    1.45
   0 -17 -10    9.54    1.41
   0 -17 -11   15.96    1.45
   0 -17  11   19.15    1.72
   0 -17  11   14.69    1.53
   0 -18   0   45.56    3.92
   0 -18   0   47.18    3.76
   0 -18   1    9.90    1.73
   0 -18  -1   11.47    1.88
   0  18  -1    9.46    1.77
   0 -18  -1   14.74    2.27
   0  18   1   13.60    2.27
   0 -18   1   10.73    1.96
   0 -18  -2   86.43    5.44
   0 -18  -2  105.99    6.02
   0 -18   2   92.65    5.80
   0  18   2   97.46    6.06
   0  18  -2   90.76    5.68
   0 -18   3   93.53    5.94
   0  18   3   99.62    4.99
   0  18   3   93.46    5.93
   0  18   4   58.29    4.54
   0  18   4   56.15    3.70
   0 -18   4   56.27    4.57
   0  18   5    3.77    1.35
   0  18   5    3.78    1.19
   0 -18   5    3.28    1.41
   0  18   6  370.84   13.64
   0 -18   6  364.09   13.76
   0  18   6  360.19   12.28
   0 -18  -7    0.87    0.82
   0  18   7    0.55    0.76
   0  18   7    0.19    0.81
   0 -18  -8  170.06    6.88
   0  18   8  161.49    7.37
   0  18   8  163.35    6.67
   0 -18  -9   57.32    3.42
   0 -18   9   47.65    3.23
   0 -18   9   59.39    3.79
   0 -18 -10    4.21    0.86
   0 -18  10    4.48    1.03
   0 -18  10    3.65    0.85
   0  19   0    0.45    1.03
   0 -19   0   -0.20    0.99
   0  19   1   -0.23    0.92
   0 -19   1    0.60    1.32
   0 -19  -1    0.59    1.01
   0 -19  -2   11.06    2.12
   0  19   2    9.93    1.51
   0  19   2   12.08    2.19
   0 -19   2   12.34    2.26
   0  19   3  141.59    7.51
   0 -19   3  144.76    7.53
   0  19   3  142.28    6.23
   0  19   4   31.90    2.69
   0 -19   4   29.57    3.32
   0  19   4   34.13    3.47
   0  19   5   28.34    2.51
   0  19   5   25.58    3.03
   0 -19   5   25.96    3.10
   0  19   6   35.70    2.87
   0  19   6   41.54    3.56
   0 -19   6   32.88    3.31
   0 -19   7    1.74    1.19
   0  19   7    0.69    0.84
   0  19   7    1.09    0.83
   0 -19  -7    1.64    0.84
   0  19   8   71.79    4.39
   0  19   8   70.92    3.79
   0 -19  -8   74.65    3.93
   0 -19   9    0.36    0.76
   0 -19  -9    0.35    0.52
   0  19   9   -0.25    0.67
   0 -19  10    0.08    0.51
   0  19  10    0.79    0.55
   0 -20   0  286.13   11.48
   0  20   0  303.88   12.27
   0 -20  -1  207.29    9.03
   0  20   1  202.35    9.47
   0 -20   1  189.95    8.84
   0 -20   2  106.65    6.28
   0 -20  -2  107.57    6.10
   0  20   2  118.30    6.73
   0 -20   3   21.58    2.79
   0  20   3   25.25    2.98
   0  20   4    6.11    1.24
   0 -20   4    5.78    1.72
   0  20   4    7.95    1.76
   0  20   5    2.80    0.92
   0  20   5    3.16    1.28
   0 -20   5    3.99    1.40
   0  20   6   19.99    2.01
   0 -20  -6   25.68    2.30
   0 -20   6   20.81    2.53
   0  20   6   27.75    2.87
   0  20   7   10.65    1.77
   0  20   7    9.51    1.31
   0 -20  -7    8.36    1.28
   0 -20   7   10.26    1.75
   0 -20  -8  122.92    4.99
   0  20   8  135.78    5.94
   0  20   9   22.64    1.97
   0  21   0    0.22    0.93
   0 -21   0    1.49    1.08
   0  21   1   20.51    2.86
   0 -21  -1   26.07    2.89
   0  21  -1   26.23    3.06
   0 -21   1   21.24    2.65
   0 -21   2  128.17    6.86
   0  21   2  147.86    7.43
   0  21   3    9.81    1.90
   0 -21   3    8.92    1.88
   0  21   4    7.12    1.73
   0 -21   4    6.64    1.69
   0  21   5  344.60   11.94
   0 -21   5  328.32   11.81
   0  21   6   16.77    2.13
   0 -21   6   16.05    2.09
   0 -21  -6   14.59    1.56
   0  21   7    2.71    0.96
   0 -21  -7    2.53    0.67
   0 -21   7    2.00    0.96
   0 -21   8    0.99    0.69
   0  21   8    0.10    0.52
   0 -22   0   -0.17    0.96
   0  22   0    0.20    0.94
   0 -22   1    0.69    1.01
   0  22   1    0.20    0.83
   0  22  -1    0.78    0.86
   0  22   2   36.52    3.40
   0  22  -2   31.65    3.14
   0 -22   2   31.55    3.09
   0 -22   3   18.92    2.38
   0  22   3   18.57    2.40
   0  22  -3   19.52    2.36
   0 -22   4   27.48    2.75
   0  22   4   23.45    2.57
   0  22   5   52.13    3.60
   0 -22   5   48.65    3.47
   0 -22   6   -0.12    0.74
   0  22   6    0.38    0.71
   0 -22   7    3.84    1.01
   0  22   7    3.10    0.88
   0 -22   8    2.63    0.71
   0  23   0   -0.17    0.78
   0 -23   0    1.15    0.81
   0  23  -1    7.69    1.55
   0 -23   1    8.53    1.64
   0  23   1    9.72    1.74
   0  23   2   19.34    2.31
   0  23  -2   17.40    2.19
   0 -23   2   18.27    2.18
   0  23  -3   59.68    3.90
   0 -23   3   66.31    4.04
   0  23   3   64.46    4.09
   0  23   4   17.07    1.99
   0 -23   4   14.54    1.87
   0  23  -4   14.89    1.83
   0  23  -5   43.00    2.86
   0  23   5   42.72    2.98
   0 -23   5   41.09    2.87
   0  23   6   19.56    1.84
   0  23  -6   14.66    1.49
   0 -23   6   19.00    1.79
   0  24   0   84.89    4.62
   0 -24   1    6.81    1.28
   0  24   1    7.88    1.47
   0  24  -1    5.03    1.17
   0 -24   2   45.19    3.08
   0  24   2   49.00    3.26
   0  24  -2   45.44    3.13
   0 -24   3   27.64    2.31
   0  24   3   29.17    2.44
   0  24  -3   28.52    2.35
   0  24  -4   15.03    1.60
   0 -24   4   15.92    1.69
   0  24   4   13.93    1.60
   0 -24   5    2.83    0.78
   0  24  -5    2.66    0.68
   0  24   5    2.35    0.74
   0  25   0    0.29    0.55
   0  25  -1   14.96    1.58
   0  25   1   16.74    1.68
   0  25  -2    1.21    0.57
   0  25   2    0.64    0.60
   0  25  -3    6.93    0.96
   0  25   3    6.85    1.01
   1   0 -15    0.18    0.47
   1   0 -14    0.46    0.72
   1   0 -13    4.06    1.36
  -1   0  12   -0.24    0.99
   1   0 -12    0.23    0.98
  -1   0  11    0.18    0.97
  -1   0  11    2.59    1.33
   1   0 -11    0.23    0.95
  -1   0  10   -0.43    0.91
  -1   0  10    0.68    0.87
   1   0 -10    1.28    1.06
   1   0 -10    1.05    0.97
  -1   0  10   -0.16    0.75
  -1   0  10   -0.41    1.22
  -1   0   9  213.83    8.98
  -1   0   9  222.47    8.57
   1   0  -9  219.82    8.57
   1   0  -9  205.54    8.99
  -1   0   8   -0.14    0.77
   1   0  -8    1.06    0.70
  -1   0   8   -0.12    0.47
  -1   0   7  357.97   11.30
   1   0  -7  367.34   11.21
  -1   0   7  356.66   11.62
  -1   0   6    0.32    0.46
   1   0  -6    1.76    0.72
  -1   0   6    0.83    0.53
  -1   0   5  197.39    6.41
   1   0  -5  203.87    6.43
  -1   0   5  192.97    6.57
   1   0  -4    1.38    0.46
  -1   0   4    0.33    0.34
  -1   0   4    0.50    0.34
  -1   0   3 2947.29   70.63
  -1   0   3 2837.83   70.48
   1   0  -3 2848.44   70.44
  -1   0   2    0.26    0.20
  -1   0   2    0.19    0.19
  -1   0   1 1232.73   30.37
  -1   0   0    0.21    0.14
  -1   0  -1 1923.04   49.82
  -1   0  -1 2113.92   49.65
  -1   0  -2    1.93    0.31
  -1   0  -2    0.66    0.30
  -1   0  -3 7157.22  171.84
  -1   0  -3 6934.48  172.64
  -1   0  -4   10.86    1.16
  -1   0  -4    1.61    0.35
  -1   0  -5 4300.53  106.44
  -1   0  -5 4289.66  104.79
  -1   0  -6    2.55    0.96
  -1   0  -7  241.19    9.32
  -1   0  -7  250.60    9.33
  -1   0  -8    3.83    1.28
  -1   0  -8    1.21    0.81
  -1   0  -8    1.63    1.21
   1   0   9  790.60   22.84
  -1   0  -9  743.50   24.14
   1   0   9  755.57   22.64
  -1   0  -9  784.66   23.87
  -1   0 -10    0.22    0.79
   1   0  10    0.16    0.75
  -1   0 -10    0.49    0.99
  -1   0 -11   20.00    2.91
   1   0  11   18.04    2.28
  -1   0 -12    1.12    1.23
  -1   0 -13   13.59    2.06
  -1   0 -13    8.50    1.69
  -1   0 -14   -0.12    0.57
  -1  -1  15   10.07    1.30
   1   1 -15    9.55    1.20
   1  -1 -15    9.41    1.30
   1  -1 -14   11.96    1.85
   1   1 -14   10.46    1.72
  -1   1  14   12.06    2.00
  -1  -1  14    9.00    1.77
   1  -1 -13    0.41    0.99
  -1   1  13   -0.23    0.92
   1   1 -13    0.40    0.85
  -1  -1  12   34.71    3.27
   1  -1 -12   30.47    3.46
   1   1 -12   36.33    3.71
  -1   1  12   36.68    3.84
   1  -1 -11  144.76    7.62
  -1   1  11  138.82    7.82
  -1  -1  11  141.44    7.89
  -1  -1  11  172.33    7.89
  -1  -1  11  160.45    7.64
   1  -1 -11  162.71    8.28
  -1   1  11  159.01    8.33
   1   1 -11  171.66    8.58
  -1   1  10    0.16    0.61
   1   1 -10    3.90    1.42
   1   1 -10    1.04    0.76
   1  -1 -10    1.25    1.01
  -1   1  10   -0.41    1.11
   1  -1 -10    1.27    0.95
  -1   1  10   -0.21    0.94
  -1  -1  10    0.35    0.73
  -1  -1  10    0.53    0.84
   1   1  -9    8.29    1.49
  -1  -1   9    7.96    1.55
  -1   1   9    8.91    1.45
   1  -1  -9    8.43    1.62
  -1  -1   9    7.86    1.52
  -1   1   9    4.71    1.31
   1   1  -9   10.81    1.96
   1  -1  -9    4.53    1.28
   1   1  -8    6.67    1.23
  -1   1   8    7.38    1.25
   1  -1  -8    5.48    1.19
  -1  -1   8    6.25    1.27
  -1   1   8    5.13    1.24
   1   1  -7   24.49    1.97
  -1  -1   7   26.88    2.21
   1  -1  -7   29.77    2.21
  -1   1   7   24.50    1.99
  -1  -1   6   68.08    3.36
   1   1  -6   64.39    3.08
  -1   1   6   63.34    3.36
  -1   1   6   67.01    3.19
  -1  -1   5   91.70    3.76
  -1   1   5   85.28    3.72
   1   1  -5   96.71    3.57
  -1   1   5   88.82    3.59
   1  -1  -5   93.93    3.75
  -1   1   4  623.73   16.12
   1  -1  -4  594.01   15.97
   1   1  -4  598.94   15.71
  -1  -1   4  562.91   15.99
  -1   1   4  617.32   15.82
  -1   1   3  587.15   15.50
   1   1  -3  581.32   15.17
   1  -1  -3  588.06   15.41
  -1   1   3  611.96   15.32
  -1  -1   3  595.70   15.47
  -1   1   2 1894.34   47.98
   1  -1  -2 1886.04   47.81
  -1   1   2 2057.63   47.91
   1   1  -2 1965.48   47.63
  -1   1   1 4616.91  107.50
  -1  -1   1 4210.96  107.59
  -1   1   0 1603.65   39.39
  -1   1  -1   37.11    1.51
  -1  -1  -1   37.26    1.40
  -1   1  -2 1553.79   38.53
  -1   1  -2 1571.75   38.09
  -1  -1  -2 1492.06   37.81
  -1  -1  -2 1593.17   38.46
  -1  -1  -3    6.98    0.52
  -1   1  -3    5.20    0.74
  -1   1  -4  425.96   12.45
  -1  -1  -4  452.91   12.50
  -1   1  -4  449.04   11.64
  -1  -1  -4  413.72   11.09
  -1  -1  -4  437.33   11.14
  -1   1  -5  344.95   10.83
  -1  -1  -5  349.87   10.83
  -1   1  -5  342.76    9.67
  -1   1  -6  142.90    4.82
  -1   1  -6  135.58    5.98
  -1  -1  -6  150.98    6.17
  -1  -1  -7  523.27   16.24
  -1   1  -7  501.17   16.14
  -1  -1  -7  514.52   16.22
   1   1   8  789.97   24.05
  -1  -1  -8  830.50   23.77
  -1  -1  -8  795.06   23.81
  -1   1  -9   45.26    4.17
  -1  -1  -9   45.99    4.14
   1  -1   9   46.90    3.65
  -1  -1  -9   43.55    3.85
   1   1   9   49.68    3.54
   1  -1   9   50.70    3.76
  -1   1 -10   65.75    5.17
  -1  -1 -10   65.66    5.00
   1  -1  10   75.86    4.84
   1  -1  10   70.94    4.67
   1   1  10   63.49    4.89
  -1  -1 -10   66.34    5.26
   1  -1  10   68.47    5.05
  -1   1 -11   17.87    2.75
  -1  -1 -11   12.60    2.35
   1  -1  11   12.61    2.05
  -1   1 -12  119.84    6.85
  -1  -1 -12  117.12    6.88
   1  -1  12  121.49    5.89
   1   1  12  111.43    6.63
   1   1  13   -0.73    0.89
  -1  -1 -13    0.18    0.62
  -1   1 -13    0.88    0.97
   1  -1  13   -0.18    0.78
  -1  -1 -13    0.53    0.89
  -1  -1 -14    9.98    1.46
  -1   1 -14    9.44    1.42
   1  -2 -15    0.86    0.56
   1   2 -15    1.01    0.55
   1   2 -14   49.32    3.53
   1  -2 -14   59.83    3.96
   1   2 -13   17.55    2.43
   1  -2 -13   15.53    2.36
  -1  -2  13   15.61    2.54
  -1  -2  13   15.22    2.08
  -1   2  13   18.19    2.67
   1   2 -12   13.55    2.31
  -1   2  12   12.24    2.33
  -1  -2  12   14.98    2.34
   1  -2 -12   11.68    2.24
  -1  -2  12   10.03    2.17
  -1  -2  11    2.35    1.06
  -1   2  11    1.37    1.17
   1   2 -11   -0.24    0.92
  -1  -2  11    1.39    1.22
   1  -2 -11    3.18    1.46
   1  -2 -11    0.21    1.18
   1  -2 -11    0.87    1.02
  -1  -2  11    2.60    1.36
  -1   2  11    3.25    1.45
  -1  -2  11    3.19    1.24
  -1   2  10   67.39    4.88
   1   2 -10   68.45    5.09
  -1  -2  10   69.14    4.63
  -1  -2  10   68.13    5.05
  -1  -2  10   69.90    4.97
   1  -2 -10   71.90    4.83
   1  -2 -10   76.15    5.10
  -1   2  10   69.83    5.03
  -1  -2  10   69.97    4.77
  -1   2   9   44.35    3.15
  -1   2   9   49.38    3.76
   1  -2  -9   40.58    3.47
  -1  -2   9   48.94    3.65
   1   2  -9   48.75    3.45
  -1  -2   9   47.17    3.71
   1   2  -9   37.25    3.55
  -1  -2   9   46.89    3.51
   1  -2  -9   46.90    3.49
  -1   2   8  442.48   14.34
  -1   2   8  450.32   13.58
   1  -2  -8  462.96   14.12
   1   2  -8  428.41   13.61
  -1  -2   8  431.09   14.32
  -1  -2   8  440.47   14.12
  -1  -2   7  380.11   12.16
   1  -2  -7  401.76   12.17
  -1   2   7  382.81   12.27
  -1  -2   7  381.34   12.31
  -1   2   7  386.63   11.67
   1   2  -7  380.62   11.67
   1   2  -6  389.01   11.30
  -1   2   6  373.55   11.85
  -1  -2   6  384.66   11.86
  -1  -2   6  387.17   11.89
   1  -2  -6  409.34   11.93
  -1   2   6  399.59   11.42
  -1   2   5   19.29    1.53
  -1  -2   5   20.24    1.54
   1  -2  -5   14.43    1.39
   1   2  -5   17.60    1.23
  -1   2   5   15.41    1.25
  -1  -2   5   13.29    1.33
  -1   2   4 1645.51   41.37
  -1  -2   4 1541.23   41.28
   1  -2  -4 1623.30   41.41
  -1  -2   4 1698.49   41.40
  -1   2   4 1655.24   40.99
   1   2  -4 1688.10   40.84
  -1   2   3   79.59    2.73
  -1  -2   3   83.57    2.98
   1   2  -3   82.36    2.62
  -1   2   3   85.61    2.98
   1  -2  -3   74.42    2.91
  -1   2   2 8041.29  186.41
  -1  -2   2 8472.11  186.43
   1  -2  -2 7809.58  186.37
   1   2  -2 7806.56  185.85
  -1  -2   1  610.69   14.79
  -1  -2   1  578.32   14.60
  -1  -2   1  570.35   14.71
  -1   2   1  594.39   14.76
  -1   2   1  556.15   14.58
  -1   2   0    9.45    0.66
  -1  -2   0    8.06    0.58
  -1   2   0    8.62    0.58
  -1  -2  -1  213.87    5.82
  -1  -2  -1  209.54    5.90
  -1  -2  -1  217.68    5.99
  -1   2  -1  211.41    5.96
  -1   2  -1  215.14    5.97
  -1  -2  -2 1723.55   43.89
  -1  -2  -2 1888.10   44.43
  -1   2  -2 1804.05   44.17
  -1   2  -2 1778.24   44.41
  -1  -2  -3  638.82   16.29
  -1   2  -3  640.48   16.63
  -1  -2  -4  189.83    6.64
  -1   2  -4  178.34    6.60
  -1  -2  -5  277.65    7.90
  -1   2  -5  286.43    9.45
  -1   2  -5  295.68    8.56
  -1  -2  -6 2113.36   53.47
  -1   2  -6 2111.87   53.51
  -1  -2  -6 2083.60   53.47
  -1   2  -6 2021.81   51.87
  -1  -2  -7   32.93    2.89
  -1   2  -7   31.25    2.75
  -1  -2  -7   32.92    2.83
  -1  -2  -8  162.75    7.38
  -1  -2  -8  161.29    7.53
   1   2   8  163.98    6.51
   1   2   8  145.03    7.47
  -1   2  -8  168.58    7.52
   1  -2   9   86.97    5.42
   1  -2   9   91.95    5.28
  -1   2  -9   82.56    5.68
  -1   2  -9   92.69    5.65
   1   2   9   87.46    5.73
  -1  -2  -9   80.20    5.55
   1  -2   9   93.67    5.34
  -1  -2  -9   88.02    5.54
   1   2   9   75.65    5.11
  -1  -2 -10   90.83    6.02
   1   2  10  106.39    6.30
   1  -2  10  109.77    5.99
   1  -2  10  112.29    6.49
  -1   2 -10   97.54    6.26
  -1   2 -10   83.97    6.01
   1  -2  10  107.64    6.01
  -1  -2 -11   21.92    3.10
  -1   2 -11   22.19    3.06
   1  -2  12  261.31   10.92
  -1   2 -12  233.64   10.54
   1   2  12  270.63   10.97
   1  -2  12  245.30    9.66
  -1  -2 -12  241.23   10.71
   1   2  13   13.00    2.02
  -1   2 -13   15.34    2.18
   1  -2  13   14.01    2.11
  -1  -2 -13   14.07    2.06
  -1  -2 -13   21.14    2.58
  -1   2 -13   18.58    2.31
  -1   2 -14    6.45    1.17
  -1  -2 -14    6.14    1.20
   1  -3 -15    3.81    0.92
   1   3 -14   24.10    2.38
  -1  -3  14   26.25    2.27
   1  -3 -14   25.60    2.60
  -1   3  13   53.00    4.37
  -1  -3  13   50.15    3.82
   1  -3 -13   42.25    3.81
   1   3 -13   43.36    3.78
  -1  -3  13   50.17    4.33
   1   3 -12   39.47    3.84
  -1   3  12   32.98    3.58
  -1  -3  12   35.54    3.77
  -1  -3  12   31.94    3.38
   1  -3 -12   37.62    3.75
  -1   3  11   66.06    5.08
   1  -3 -11   73.10    5.32
   1   3 -11   64.42    5.12
   1  -3 -11   69.43    5.10
   1   3 -11   77.93    5.40
  -1  -3  11   74.80    5.13
  -1  -3  11   68.69    5.21
  -1  -3  10   17.46    2.47
  -1   3  10   16.10    2.47
  -1  -3  10   15.18    2.43
  -1   3  10   14.00    2.29
   1   3 -10   16.92    2.52
   1  -3 -10   14.49    2.19
  -1  -3  10   15.82    2.43
  -1  -3  10   17.25    2.37
   1  -3 -10   15.99    2.42
  -1  -3   9   98.61    5.39
   1  -3  -9   94.19    5.37
  -1  -3   9   91.51    5.28
  -1  -3   9   97.09    5.53
  -1   3   9   87.82    5.61
   1  -3  -9  101.07    5.33
   1   3  -9   87.82    5.55
  -1   3   9   80.00    5.02
  -1   3   9   96.15    5.43
  -1  -3   8  791.85   23.30
  -1   3   8  791.59   23.22
   1  -3  -8  868.56   23.24
   1   3  -8  762.94   22.37
  -1  -3   8  787.74   23.12
  -1   3   8  811.34   22.20
   1  -3  -7  243.92    8.55
  -1   3   7  236.25    8.56
   1   3  -7  245.10    8.09
  -1  -3   7  238.87    8.62
  -1   3   7  240.50    7.90
  -1  -3   7  228.24    8.52
  -1   3   6    1.61    0.62
  -1   3   6    0.61    0.43
   1  -3  -6    0.76    0.80
  -1  -3   6    1.83    0.82
  -1  -3   6    3.02    0.75
   1   3  -6    1.13    0.53
  -1  -3   5  124.42    4.73
  -1   3   5  124.25    4.74
   1  -3  -5  129.18    4.87
  -1   3   5  123.47    4.28
   1   3  -5  122.17    4.22
  -1  -3   4  310.19    8.94
   1  -3  -4  321.52    9.21
  -1   3   4  311.73    8.50
  -1   3   4  291.05    8.88
   1   3  -4  298.34    8.29
  -1  -3   3  854.81   21.20
  -1  -3   3  857.21   21.03
   1   3  -3  793.12   20.30
   1  -3  -3  811.04   21.09
  -1   3   3  807.50   20.95
  -1   3   3  821.01   20.60
  -1  -3   2  153.84    4.88
  -1  -3   2  171.11    4.76
  -1   3   1   64.75    2.15
  -1  -3   1   67.69    2.30
  -1  -3   1   68.67    2.18
  -1   3   1   69.05    2.38
  -1  -3   1   72.69    2.39
  -1  -3   0 1865.84   45.15
  -1   3   0 1867.14   45.14
  -1   3   0 1788.67   45.42
  -1  -3   0 1834.92   44.96
  -1   3  -1 8582.26  179.82
  -1  -3  -1 8445.20  179.85
  -1  -3  -2 2608.52   64.42
  -1   3  -2 2585.91   64.41
  -1  -3  -2 2655.17   64.43
  -1  -3  -3  800.94   21.22
  -1   3  -3  789.24   21.20
  -1  -3  -3  832.80   20.64
  -1  -3  -4   39.86    1.78
  -1  -3  -5  200.49    7.05
  -1   3  -5  195.14    6.34
  -1  -3  -5  189.07    5.77
  -1  -3  -5  196.76    6.98
  -1  -3  -6  326.85   10.96
  -1   3  -6  309.77    9.87
  -1  -3  -6  348.92   11.12
  -1   3  -6  355.95   11.20
  -1  -3  -7   31.71    2.82
  -1   3  -7   28.87    2.69
  -1   3  -7   30.12    2.12
  -1  -3  -7   36.00    2.97
   1   3   8  294.39   11.71
  -1   3  -8  275.97   11.59
  -1  -3  -8  310.92   11.63
  -1  -3  -8  311.92   11.43
  -1   3  -8  323.00   11.59
  -1  -3  -8  285.77   11.37
   1  -3   9   27.76    2.96
   1   3   9   26.85    3.14
  -1   3  -9   25.68    3.23
   1  -3   9   19.78    2.66
   1   3   9   18.93    2.53
  -1  -3  -9   24.37    2.86
  -1  -3  -9   23.21    2.95
   1  -3   9   23.38    2.71
  -1   3  -9   26.44    3.01
   1  -3  10   69.18    4.81
  -1  -3 -10   58.49    4.78
  -1   3 -10   52.86    4.75
   1   3  10   62.34    4.73
   1  -3  10   71.08    5.08
  -1   3 -10   67.30    5.07
   1  -3  10   76.13    4.97
   1  -3  11    6.16    1.67
  -1   3 -11    4.13    1.54
  -1   3 -12  105.00    6.29
   1  -3  12  103.74    6.23
   1   3  12   99.48    6.07
   1  -3  12  107.47    5.79
  -1   3 -13   71.55    4.54
   1  -3  13   73.55    4.07
  -1  -3 -13   67.63    4.49
  -1  -3 -14    6.29    1.21
  -1   3 -14    7.07    1.21
   1  -4 -15    5.49    1.03
   1  -4 -14    5.05    1.29
  -1  -4  14    4.36    1.15
   1   4 -14    4.07    1.08
   1  -4 -13    3.60    1.32
   1   4 -13    5.72    1.48
  -1  -4  13    5.65    1.41
  -1  -4  13    4.49    1.45
  -1   4  13    5.62    1.59
  -1   4  12   16.69    2.57
   1   4 -12   14.61    2.40
   1  -4 -12   18.59    2.72
  -1  -4  12   13.85    2.42
  -1  -4  12   16.85    2.47
   1  -4 -11   41.15    3.94
   1   4 -11   37.44    3.84
  -1  -4  11   46.15    4.08
  -1   4  11   49.99    4.30
  -1  -4  11   48.25    4.34
  -1  -4  10   35.49    3.60
  -1  -4  10   39.85    3.63
   1  -4 -10   37.50    3.51
  -1  -4  10   36.03    3.62
  -1   4  10   35.10    3.54
  -1  -4  10   36.65    3.59
   1   4 -10   36.90    3.65
   1  -4 -10   32.66    3.40
  -1   4  10   35.02    3.47
   1  -4  -9    8.24    1.64
  -1   4   9    2.96    1.15
   1  -4  -9   -0.17    0.67
  -1  -4   9    4.90    1.38
  -1  -4   9    1.25    0.94
  -1  -4   9   52.16    3.78
  -1   4   9    1.43    0.99
  -1  -4   9   48.04    3.60
   1   4  -9    2.35    1.06
  -1   4   9    1.37    0.97
  -1   4   9    1.02    0.87
  -1   4   8  311.74   11.23
   1  -4  -8  328.06   11.24
  -1  -4   8  311.01   11.25
  -1  -4   8  329.90   11.44
  -1  -4   7  164.58    6.59
  -1  -4   7  157.13    6.57
   1   4  -7  149.60    5.84
   1  -4  -7  167.34    6.66
  -1   4   7  162.57    6.51
  -1   4   7  152.12    5.59
  -1  -4   6 1351.50   34.83
  -1   4   6 1292.16   33.78
   1   4  -6 1301.88   34.00
  -1   4   6 1392.22   34.91
   1  -4  -6 1334.91   35.00
   1  -4  -5   86.72    3.79
   1   4  -5   75.83    3.00
  -1  -4   5   79.61    3.49
  -1   4   5   74.65    2.95
  -1   4   5   78.39    3.47
  -1   4   4  683.22   17.63
  -1   4   4  686.26   18.27
   1  -4  -4  690.80   18.57
   1   4  -4  675.99   17.58
  -1  -4   4  708.36   18.62
  -1  -4   4  705.79   18.31
  -1   4   3 2656.82   65.20
  -1  -4   3 2659.16   65.19
  -1  -4   3 2537.21   65.42
  -1  -4   3 2702.49   64.94
  -1  -4   2  408.95   10.88
  -1   4   2  407.44   10.90
  -1  -4   2  425.37   11.15
  -1   4   1   51.07    1.76
  -1  -4   1   54.86    1.80
  -1  -4   1   53.36    2.01
  -1  -4   0 9999.00  216.90
  -1   4   0 9726.16  216.89
  -1  -4   0 8189.65  217.04
  -1  -4   0 8099.35  216.69
  -1   4  -1  288.54    7.73
  -1  -4  -1  288.55    7.78
  -1  -4  -1  275.81    7.71
  -1  -4  -2  839.96   20.76
  -1   4  -2  818.11   20.69
  -1  -4  -3   51.48    2.54
  -1  -4  -3   59.12    2.63
  -1   4  -3   59.44    2.63
  -1  -4  -4  247.54    7.91
  -1  -4  -4  247.91    7.23
  -1   4  -4  244.63    7.92
  -1  -4  -5 1875.01   49.10
  -1   4  -5 2034.97   50.63
  -1  -4  -5 1994.40   50.56
  -1   4  -5 2077.24   49.88
  -1  -4  -6    9.81    1.45
  -1  -4  -6    8.63    0.91
  -1   4  -6   10.59    1.50
  -1  -4  -6    7.48    1.39
  -1   4  -6    7.31    1.06
  -1  -4  -7  275.14   10.06
  -1  -4  -7  274.27    9.98
  -1   4  -7  257.17    8.76
  -1   4  -7  266.94    9.98
  -1   4  -8    3.79    1.31
  -1   4  -8    2.33    1.01
   1  -4   8    1.85    0.91
   1   4   8    2.73    1.17
  -1  -4  -8    4.58    1.33
  -1  -4  -8    2.76    1.23
   1   4   8    0.65    0.75
   1   4   9  357.08   13.50
  -1   4  -9  362.01   13.30
   1  -4   9  349.42   12.84
  -1  -4  -9  356.19   13.14
   1  -4   9  328.10   12.69
  -1  -4  -9  334.00   13.20
   1  -4   9  349.79   12.80
  -1  -4  -9  338.50   13.26
  -1   4  -9  330.82   13.45
   1   4   9  330.64   12.66
  -1  -4 -10  182.85    8.93
  -1   4 -10  187.06    9.06
   1   4  10  171.65    8.89
   1  -4  10  194.16    8.95
  -1   4 -10  179.67    9.20
   1   4  10  175.35    8.53
   1  -4  10  207.00    8.97
   1  -4  11    0.80    0.94
  -1   4 -11    0.72    0.98
   1   4  12    2.39    1.12
  -1   4 -12    0.85    0.96
  -1  -4 -12    0.41    0.96
   1  -4  12    3.86    1.45
   1  -4  12    0.71    0.93
  -1   4 -13    2.09    1.00
   1  -4  13    2.44    0.96
  -1   4 -14    1.96    0.72
   1  -5 -15    1.51    0.63
   1  -5 -14   21.77    2.37
  -1  -5  14   22.47    2.22
   1   5 -14   22.00    2.08
  -1  -5  13    6.14    1.62
  -1  -5  13    7.09    1.61
  -1   5  13    6.77    1.65
   1   5 -13    8.20    1.66
   1  -5 -13    8.05    1.78
   1  -5 -12  106.21    6.43
   1   5 -12  108.90    6.40
  -1  -5  12  112.68    6.52
  -1   5  12  103.06    6.41
  -1  -5  12   97.79    6.35
   1  -5 -11   71.53    5.15
  -1   5  11   64.61    5.00
  -1  -5  11   77.87    5.42
  -1  -5  11   60.92    4.94
   1   5 -11   62.63    4.92
  -1   5  10  109.36    6.43
   1  -5 -10  112.80    6.33
   1  -5 -10  118.46    6.52
  -1   5  10  105.39    6.30
  -1  -5  10  117.59    6.60
   1   5 -10  116.68    6.67
  -1   5  10  113.92    6.83
  -1  -5  10  121.95    6.73
  -1  -5  10  110.20    6.55
  -1  -5  10  104.59    6.39
  -1  -5   9   27.92    3.00
   1   5  -9   33.43    3.24
   1  -5  -9   29.90    2.89
   1  -5  -9   26.21    2.84
  -1  -5   9   25.22    2.85
  -1   5   9   28.63    3.01
  -1   5   9   25.01    2.81
  -1  -5   9   24.23    2.77
  -1   5   9   29.72    3.19
  -1  -5   9   31.41    3.19
  -1  -5   8   -0.31    0.65
   1  -5  -8    1.01    0.76
  -1   5   8    3.49    1.16
  -1  -5   8    1.10    0.95
  -1   5   8    0.75    0.75
   1  -5  -8    0.29    0.88
  -1  -5   7   41.66    3.00
   1  -5  -7   45.32    3.16
  -1   5   7   46.50    3.11
  -1  -5   6  624.92   18.37
  -1   5   6  654.43   18.49
   1  -5  -6  675.02   18.79
  -1   5   6  657.81   17.35
   1  -5  -5   59.39    3.10
  -1  -5   5   54.86    2.98
  -1   5   5   49.35    2.68
  -1  -5   5   45.98    2.59
  -1  -5   4    0.77    0.44
  -1   5   4    0.48    0.33
  -1  -5   3 1318.11   33.21
  -1   5   3 1305.42   33.40
  -1  -5   3 1352.38   33.40
  -1  -5   3 1349.72   33.85
  -1  -5   2  781.92   19.89
   1  -5  -2  790.61   20.09
  -1   5   2  753.35   19.86
  -1  -5   2  794.50   20.12
  -1   5   1   55.83    2.03
  -1  -5   1   66.63    1.70
  -1  -5   1   52.66    2.01
  -1  -5   1   56.78    2.23
  -1  -5   1   66.86    2.38
   1  -5  -1   51.78    2.27
  -1   5   1   56.05    2.33
  -1  -5   0  882.22   21.83
  -1  -5   0  868.86   21.75
  -1   5   0  865.30   21.74
  -1   5   0  906.74   22.45
  -1  -5  -1  374.06   10.41
  -1  -5  -1  404.71   10.59
  -1   5  -1  408.33   10.45
  -1   5  -2 1185.36   29.04
  -1  -5  -2 1162.56   29.06
  -1  -5  -2 1093.14   29.19
  -1  -5  -3   38.03    2.07
  -1   5  -3   40.33    2.13
  -1   5  -4    7.24    0.97
  -1  -5  -4    5.99    1.02
  -1   5  -5  405.56   12.01
  -1   5  -5  411.57   12.47
  -1  -5  -5  398.86   11.35
  -1  -5  -5  407.92   12.36
  -1  -5  -6  120.66    4.49
  -1   5  -6  120.94    5.61
  -1   5  -6  130.63    5.21
  -1  -5  -6  138.15    5.80
  -1   5  -7   78.85    4.07
  -1  -5  -7   82.46    4.79
  -1  -5  -7   83.48    4.73
  -1  -5  -8   70.80    4.73
  -1   5  -8   59.59    4.68
   1   5   8   58.49    4.48
   1   5   8   76.01    4.58
  -1  -5  -8   67.71    4.61
   1  -5   8   69.17    4.45
  -1  -5  -8   65.03    4.46
  -1   5  -8   65.72    4.52
   1   5   9   24.26    2.98
  -1  -5  -9   20.85    2.76
   1  -5   9   20.19    2.62
   1  -5   9   25.82    2.93
   1  -5   9   17.45    2.44
   1   5   9   15.69    2.35
  -1  -5  -9   24.45    2.85
  -1   5  -9   19.57    2.88
  -1   5  -9   25.67    2.97
  -1  -5  -9   16.71    2.60
   1   5  10   13.21    2.43
   1  -5  10   16.84    2.56
  -1   5 -10    9.72    2.28
  -1  -5 -10   15.58    2.57
  -1   5 -11    5.74    1.73
   1  -5  11   10.71    2.10
   1  -5  11   13.03    2.27
   1   5  11    8.74    2.00
   1  -5  12   72.26    4.89
  -1   5 -12   70.73    4.99
  -1  -5 -12   66.26    4.75
  -1   5 -12   65.44    4.79
   1   5  12   66.98    4.70
   1  -5  12   74.86    4.84
  -1   5 -13   47.18    3.53
   1  -5  13   53.84    3.55
  -1   5 -14   -0.09    0.48
   1  -6 -15   18.85    1.67
  -1  -6  14   20.80    2.18
   1  -6 -14   19.92    2.28
   1   6 -13   22.96    2.53
  -1  -6  13   25.25    2.85
  -1   6  13   21.13    2.58
  -1  -6  13   23.11    2.74
   1  -6 -13   23.49    2.80
   1   6 -12  128.11    6.93
  -1  -6  12  122.55    7.10
  -1   6  12  136.98    7.34
  -1  -6  12  138.67    7.39
   1  -6 -12  130.35    7.17
  -1  -6  11  166.50    8.44
   1   6 -11  157.07    8.11
  -1   6  11  152.00    8.09
   1  -6 -11  164.01    8.26
  -1  -6  11  168.38    8.48
  -1  -6  10   74.13    5.20
  -1   6  10   72.61    5.01
   1  -6 -10   69.66    4.82
  -1  -6  10   71.11    5.04
  -1  -6  10   66.66    4.97
  -1   6  10   58.63    4.77
   1  -6 -10   59.15    4.54
   1   6 -10   51.60    4.40
   1  -6 -10   56.22    4.42
   1  -6  -9   67.59    4.46
  -1  -6   9   54.29    4.21
  -1   6   9   63.15    4.44
  -1   6   9   49.01    3.96
   1  -6  -9   71.07    4.57
  -1  -6   9   63.87    4.51
   1   6  -9   59.74    4.44
  -1  -6   9   61.82    4.54
  -1   6   9   63.49    4.74
  -1  -6   9   62.57    4.53
  -1  -6   8  112.51    5.99
  -1   6   8  112.60    5.71
  -1   6   8  105.75    5.91
   1  -6  -8  114.69    5.79
  -1  -6   8  116.07    5.83
  -1  -6   8  118.41    5.96
   1  -6  -8  115.26    5.77
  -1   6   8  116.79    5.90
  -1  -6   7   99.66    4.94
   1  -6  -7  102.29    5.09
  -1   6   7  103.43    5.02
   1  -6  -6   14.52    1.70
  -1  -6   6   10.83    1.55
  -1  -6   6   11.65    1.42
  -1   6   6    9.01    1.31
  -1   6   5    3.49    0.80
  -1  -6   5    7.69    1.01
  -1  -6   4  818.62   21.51
  -1   6   4  809.60   21.54
  -1  -6   4  835.23   22.09
  -1  -6   3   80.18    3.32
  -1  -6   3   78.57    2.92
   1  -6  -3   76.89    3.27
  -1  -6   2   34.71    1.77
  -1  -6   2   30.37    1.57
  -1   6   2   29.91    1.59
   1  -6  -2   32.49    1.73
   1  -6  -1    0.71    0.35
  -1   6   1    0.78    0.20
  -1  -6   1    0.31    0.25
  -1  -6   1    3.71    0.53
  -1  -6   1    0.21    0.16
  -1   6   1    0.19    0.25
  -1  -6   1    4.07    0.31
  -1  -6   0   27.31    1.19
  -1  -6   0   22.71    0.96
  -1   6   0   25.47    1.49
  -1   6   0   22.15    0.94
  -1  -6  -1    0.25    0.19
  -1   6  -1    0.12    0.15
  -1  -6  -1    0.52    0.31
  -1  -6  -2    7.18    0.77
  -1  -6  -2    8.37    0.92
  -1  -6  -3  196.42    6.35
  -1  -6  -3  188.11    6.14
  -1   6  -3  186.34    6.10
  -1   6  -4  716.37   19.15
  -1  -6  -4  706.42   19.10
  -1  -6  -4  675.33   19.15
  -1   6  -5   10.32    1.35
  -1  -6  -5    9.62    1.28
  -1  -6  -5    7.42    1.26
  -1  -6  -6  236.75    7.74
  -1  -6  -6  238.53    8.86
  -1   6  -6  253.02    9.04
  -1   6  -6  252.12    8.57
  -1  -6  -6  256.11    8.99
  -1  -6  -7   34.56    2.80
   1   6   7   38.06    3.13
  -1  -6  -7   40.77    3.31
  -1  -6  -7   44.50    3.35
  -1   6  -7   41.61    3.61
  -1   6  -7   45.05    3.02
   1   6   7   40.18    3.38
  -1   6  -7   47.24    3.45
  -1   6  -8   46.27    3.77
   1   6   8   43.96    3.52
  -1  -6  -8   47.03    3.75
   1   6   8   48.48    3.98
  -1   6  -8   41.51    3.99
   1  -6   8   44.67    3.59
   1   6   8   44.25    3.63
  -1  -6  -8   51.67    3.99
   1  -6   9   58.32    4.44
   1  -6   9   55.51    4.21
  -1  -6  -9   42.27    4.00
  -1  -6  -9   47.46    4.03
  -1  -6  -9   42.84    3.98
   1   6   9   55.02    4.15
   1  -6   9   51.81    4.22
   1   6   9   42.81    3.99
  -1   6  -9   41.61    4.17
  -1   6  -9   47.06    4.07
  -1   6 -10  180.83    9.31
  -1  -6 -10  204.95    9.59
   1   6  10  176.26    9.06
   1  -6  10  207.21    9.28
  -1   6 -11  163.05    8.65
  -1  -6 -11  168.19    8.67
   1  -6  11  186.71    8.64
   1  -6  11  186.49    8.66
   1   6  11  174.71    8.43
   1  -6  12   28.97    2.97
   1  -6  12   31.18    3.15
  -1  -6 -12   31.01    3.20
  -1   6 -12   31.02    3.21
   1   6  12   27.12    2.85
  -1  -6 -12   27.98    2.93
  -1   6 -12   28.88    3.07
   1  -6  13   -0.27    0.74
  -1   6 -13    0.29    0.75
  -1   6 -14   61.14    3.00
   1  -7 -14    3.82    1.11
  -1  -7  14    2.53    0.99
  -1   7  13    2.62    1.03
  -1  -7  13    2.74    1.20
   1  -7 -13    1.29    1.14
   1   7 -13    2.33    1.05
   1  -7 -12   11.81    2.27
  -1  -7  12   13.96    2.34
   1   7 -12   14.16    2.15
  -1  -7  12   15.19    2.52
  -1   7  12    9.42    1.92
  -1  -7  11  154.49    7.97
  -1   7  11  140.53    7.61
   1   7 -11  146.77    7.66
  -1   7  11  141.55    7.84
   1  -7 -11  145.39    7.69
  -1  -7  11  156.82    8.11
   1  -7 -10  290.13   11.52
  -1   7  10  267.10   11.33
  -1  -7  10  298.93   12.12
   1   7 -10  301.62   11.59
  -1  -7  10  289.91   11.92
   1  -7 -10  274.08   11.31
  -1  -7  10  285.05   11.66
   1   7 -10  285.33   11.55
   1  -7 -10  288.14   11.29
  -1   7  10  282.14   11.94
  -1   7   9   83.84    5.15
  -1   7   9   87.53    5.35
   1   7  -9   83.26    5.35
   1  -7  -9   95.77    5.53
  -1  -7   9   86.94    5.40
  -1   7   9   88.85    5.64
  -1  -7   9   86.16    5.61
   1  -7  -9   95.49    5.47
  -1  -7   9   89.67    5.63
  -1   7   8   16.38    2.08
   1  -7  -8   15.55    2.15
  -1   7   8   14.90    2.08
  -1   7   8   17.52    2.31
  -1   7   8   17.50    2.13
  -1  -7   8   13.45    1.99
  -1  -7   8   15.17    2.05
   1  -7  -8   20.03    2.33
  -1  -7   7  178.41    7.50
  -1   7   7  201.51    7.67
  -1  -7   7  192.87    8.00
  -1  -7   7  197.56    7.62
   1  -7  -7  194.55    7.83
  -1   7   7  189.58    7.63
  -1  -7   6   21.72    1.95
  -1  -7   6   21.83    1.94
  -1  -7   6   21.59    2.15
  -1   7   6   22.93    1.98
  -1   7   6   20.15    1.92
  -1  -7   5   21.92    1.98
  -1   7   5   21.22    1.73
  -1   7   5   18.45    1.68
  -1  -7   5   23.69    1.78
  -1  -7   5   24.97    1.87
  -1  -7   4  568.86   16.06
  -1  -7   4  567.66   15.09
   1  -7  -4  560.63   16.01
  -1  -7   3    5.40    0.83
   1  -7  -3    5.94    0.92
  -1  -7   2  973.71   24.50
  -1  -7   2  949.78   24.65
  -1   7   2  929.17   24.47
   1  -7  -2  965.70   24.70
  -1   7   1  340.72    9.34
  -1  -7   1  327.61    8.99
  -1  -7   1  315.80    8.23
   1  -7  -1  312.45    9.07
  -1  -7   1  324.14    9.19
  -1   7   0   59.75    1.75
  -1   7   0   62.60    2.73
  -1  -7   0   62.99    2.22
  -1  -7   0   57.89    1.77
  -1  -7  -1 1559.36   39.56
  -1  -7  -1 1580.02   39.09
  -1   7  -1 1605.39   39.07
  -1  -7  -2  665.00   18.06
  -1   7  -2  722.18   18.10
  -1  -7  -2  690.86   18.44
  -1   7  -2  699.39   18.07
  -1   7  -3   72.48    3.12
  -1  -7  -3   71.42    3.11
  -1   7  -4   99.86    4.13
  -1  -7  -4   93.72    4.18
  -1  -7  -4   91.03    3.98
  -1  -7  -5    2.32    0.71
  -1  -7  -5    3.34    0.94
  -1   7  -5    3.74    0.88
  -1   7  -6   71.97    4.07
  -1  -7  -6   70.40    4.05
  -1   7  -6   65.55    3.78
  -1  -7  -6   62.73    3.83
  -1   7  -7   24.61    2.81
   1   7   7   26.66    2.75
  -1  -7  -7   25.91    2.55
   1  -7   7   26.36    2.53
  -1   7  -7   28.56    2.73
  -1  -7  -7   28.17    2.77
   1   7   7   24.97    2.52
   1   7   7   29.09    2.62
  -1  -7  -7   22.80    2.32
  -1   7  -7   26.63    2.41
  -1  -7  -7   30.95    2.84
   1   7   8  169.07    8.22
  -1  -7  -8  172.11    8.08
  -1   7  -8  157.11    8.32
   1   7   8  170.44    7.89
  -1   7  -8  167.70    7.19
  -1   7  -8  179.11    8.15
   1  -7   8  191.42    8.04
  -1  -7  -8  182.96    8.04
   1   7   8  191.30    7.99
   1  -7   9  181.59    8.58
  -1   7  -9  165.61    8.30
  -1  -7  -9  165.22    8.17
   1   7   9  196.36    8.44
  -1  -7  -9  172.58    8.53
   1  -7   9  196.90    8.51
   1   7   9  167.35    8.53
   1  -7   9  185.48    8.72
  -1   7  -9  159.78    8.65
   1   7  10  403.48   15.11
  -1   7 -10  404.38   15.42
   1  -7  10  387.03   14.75
  -1  -7 -10  413.49   15.18
   1  -7  11    9.88    2.03
   1   7  11    5.35    1.49
  -1   7 -11    8.06    1.87
   1  -7  11    6.28    1.54
  -1  -7 -11    9.59    2.09
  -1   7 -11    7.93    1.78
  -1  -7 -12   25.67    2.89
  -1   7 -12   26.10    2.89
   1   7  12   23.24    2.62
  -1  -7 -12   22.69    2.52
  -1   7 -12   19.73    2.45
   1  -7  12   30.44    3.04
   1  -7  12   27.74    2.79
   1  -7  13   13.14    1.81
  -1  -7 -13   14.20    1.86
  -1   7 -13   13.74    1.80
  -1  -7 -14    7.97    1.10
   1  -8 -14   19.47    2.04
  -1  -8  14   14.17    1.76
  -1  -8  13   67.24    4.54
   1  -8 -13   63.98    4.44
   1  -8 -12    7.59    1.80
  -1  -8  12    8.95    2.02
  -1  -8  12    8.53    1.78
   1   8 -12    9.49    1.74
  -1   8  12    9.22    1.79
   1  -8 -11   14.60    2.33
  -1   8  11   15.16    2.32
   1   8 -11   17.90    2.48
  -1  -8  11   17.24    2.52
  -1  -8  11   19.26    2.84
  -1   8  11   11.63    2.33
   1  -8 -10  207.77    9.39
   1   8 -10  231.33    9.47
  -1   8  10  196.19    9.16
  -1  -8  10  210.48    9.46
   1  -8 -10  219.06    9.49
   1   8 -10  213.08    9.39
  -1   8  10  201.70    9.70
  -1  -8  10  212.77    9.90
  -1   8  10  201.79    9.14
   1  -8  -9    1.18    1.01
   1  -8  -9    3.82    1.34
  -1   8   9    2.15    1.12
  -1   8   9    2.57    1.13
  -1  -8   9    2.26    1.08
   1   8  -9    0.58    0.68
  -1   8   9    1.67    0.87
   1  -8  -9    1.28    1.01
  -1  -8   8  103.04    5.99
  -1   8   8   97.89    5.32
   1  -8  -8  111.67    5.79
  -1  -8   8   99.63    5.46
  -1   8   8  108.36    5.66
  -1   8   8  111.06    6.05
  -1  -8   8  104.19    5.93
  -1   8   7   28.76    2.55
  -1   8   7   25.74    2.37
  -1  -8   7   23.58    2.33
  -1  -8   6   18.44    2.08
  -1  -8   6   14.02    1.61
  -1   8   6   21.91    1.94
  -1   8   6   25.35    2.12
  -1  -8   5  962.63   25.56
  -1  -8   5  884.36   24.57
   1  -8  -5  940.67   25.40
  -1  -8   4  385.18   11.55
  -1  -8   4  361.74   10.55
   1  -8  -4  382.27   11.59
  -1  -8   3  166.60    5.46
  -1   8   3  161.45    5.35
   1  -8  -3  163.65    5.88
  -1  -8   3  170.64    5.91
  -1  -8   2 1406.53   34.55
  -1   8   2 1380.65   33.45
  -1  -8   2 1288.05   33.45
  -1  -8   2 1334.08   34.39
  -1   8   2 1355.36   34.37
   1  -8  -2 1413.86   34.61
  -1  -8   1   40.07    1.50
   1  -8  -1   41.70    2.11
  -1   8   1   43.67    2.24
  -1  -8   1   42.62    2.02
  -1   8   0   65.47    2.96
  -1  -8   0   63.94    2.39
   1  -8   0   61.91    2.65
  -1  -8  -1  114.37    3.34
  -1   8  -1  111.50    3.28
  -1  -8  -1  118.86    4.02
  -1   8  -2  384.12   10.60
  -1  -8  -2  372.69   10.59
  -1   8  -3 2223.04   54.00
  -1  -8  -3 2159.20   54.51
  -1  -8  -3 2102.37   53.90
  -1  -8  -4    1.70    0.65
  -1  -8  -4    2.90    0.71
  -1   8  -4    2.02    0.64
  -1  -8  -5  118.80    4.85
  -1   8  -5  122.37    5.17
  -1   8  -5  122.06    5.38
  -1  -8  -5  113.87    4.99
  -1  -8  -5  119.76    5.28
  -1  -8  -6    0.38    0.55
   1  -8   6    0.23    0.53
   1   8   6    1.04    0.72
  -1   8  -6    1.17    0.66
  -1  -8  -6    2.72    0.99
  -1   8  -6    2.90    0.88
  -1   8  -7   27.69    2.73
  -1   8  -7   25.86    2.49
   1   8   7   29.24    2.91
  -1   8  -7   26.06    3.01
  -1  -8  -7   33.26    2.79
   1   8   7   21.93    2.31
   1   8   7   27.98    2.64
  -1  -8  -7   24.07    2.58
  -1  -8  -7   28.79    2.78
  -1  -8  -7   26.74    2.56
   1  -8   7   19.20    2.19
   1   8   8   27.91    2.81
   1  -8   8   29.54    2.95
  -1  -8  -8   30.59    3.20
  -1   8  -8   39.86    3.45
  -1  -8  -8   41.21    3.49
   1   8   8   38.97    3.43
   1   8   8   39.92    3.62
   1  -8   8   33.15    3.34
  -1   8  -8   38.02    3.11
  -1   8  -8   36.36    3.72
  -1  -8  -8   40.57    3.59
  -1  -8  -9   95.29    5.76
  -1   8  -9   83.58    5.83
   1   8   9   84.84    5.65
  -1   8  -9   84.78    5.49
   1  -8  10  273.98   11.23
   1   8  10  247.87   10.98
  -1  -8 -10  265.79   11.13
  -1   8 -10  245.43   11.23
   1  -8  10  247.86   10.49
   1   8  10  271.72   10.83
   1   8  11   12.41    2.05
  -1  -8 -11   13.40    2.09
  -1   8 -11   15.36    2.27
   1   8  11   13.85    2.31
  -1   8 -11   14.68    2.41
   1  -8  11   11.70    2.22
  -1  -8 -11   13.96    2.36
   1  -8  11   14.58    2.13
  -1  -8 -12    1.25    1.09
  -1   8 -12    0.71    0.86
   1  -8  12    1.94    1.06
  -1   8 -13    1.27    0.76
   1  -8  13    0.75    0.72
  -1  -8 -13   -0.13    0.69
   1  -9 -14   23.96    2.20
  -1  -9  14   27.87    2.36
   1  -9 -13    0.16    0.89
  -1  -9  13    0.85    0.90
  -1  -9  12  243.33   10.57
   1  -9 -12  248.95   10.28
  -1  -9  11    0.58    0.76
  -1   9  11    1.88    1.21
   1  -9 -11    1.24    1.14
   1   9 -11    1.12    0.94
  -1   9  11    0.40    1.00
  -1   9  10  107.99    6.16
   1   9 -10  106.00    6.09
  -1   9  10  107.19    6.58
   1  -9 -10  103.57    6.17
  -1  -9  10  100.87    6.00
  -1   9  10  101.17    5.96
  -1  -9   9  225.52   10.09
  -1  -9   9  234.37   10.21
  -1   9   9  223.94    9.34
  -1  -9   9  223.93    9.39
  -1   9   9  225.60   10.04
   1   9  -9  203.76    9.21
  -1   9   9  222.30    9.35
  -1   9   8   17.02    2.23
  -1   9   8   18.21    2.46
  -1  -9   8   20.76    2.66
  -1   9   8   17.47    2.15
  -1  -9   8   23.07    2.74
  -1  -9   8   22.48    2.44
  -1  -9   7   70.91    4.56
  -1   9   7   61.65    4.22
   1  -9  -7   71.79    4.43
  -1  -9   7   64.40    4.42
  -1   9   7   71.56    4.10
  -1  -9   7   61.03    3.83
   1  -9  -6  156.91    6.87
  -1  -9   6  176.79    7.32
  -1  -9   5  298.33   10.31
   1  -9  -5  307.62   10.33
   1  -9  -4 1063.09   28.40
  -1  -9   4 1037.89   27.32
  -1  -9   4 1073.96   28.37
   1  -9  -3  150.26    5.59
  -1   9   3  139.74    4.98
  -1  -9   3  145.85    5.12
  -1  -9   3  145.65    5.45
  -1   9   2   18.67    1.43
  -1  -9   2   16.98    1.39
   1  -9  -2   16.82    1.50
  -1  -9   2   17.29    1.42
  -1  -9   1   79.71    2.55
   1  -9  -1   86.34    3.39
  -1  -9   1   81.57    3.46
  -1   9   1   77.80    3.45
  -1  -9   1   80.79    3.17
  -1  -9   0    0.52    0.35
  -1   9   0    1.15    0.53
  -1  -9  -1  856.71   22.48
  -1   9  -1  882.43   23.35
  -1  -9  -2   17.33    1.49
  -1  -9  -2   18.51    1.13
   1  -9   2   19.33    1.03
  -1  -9  -3  528.84   14.41
  -1  -9  -3  474.95   13.62
  -1   9  -4  558.99   15.96
  -1  -9  -4  599.99   16.62
   1  -9   4  595.92   15.74
  -1  -9  -4  533.05   15.82
   1  -9   5    6.79    1.06
  -1  -9  -5    9.82    1.39
   1   9   5    7.97    1.14
  -1  -9  -5    7.41    1.15
  -1   9  -5    9.20    1.46
  -1   9  -5    8.46    1.26
  -1  -9  -6    7.49    1.18
  -1  -9  -6    2.77    0.88
   1   9   6    2.30    0.80
  -1  -9  -6    5.19    1.15
   1  -9   6    2.39    0.78
  -1   9  -6    6.50    1.22
  -1   9  -6    2.07    0.97
  -1   9  -6    2.57    0.90
   1   9   6    5.21    1.30
  -1  -9  -6    7.82    1.48
  -1   9  -7  209.15    9.48
  -1   9  -7  214.17    8.68
  -1  -9  -7  217.31    8.85
  -1   9  -7  216.53    8.71
  -1  -9  -7  214.46    8.45
   1  -9   7  226.26    8.44
   1   9   7  202.82    9.04
   1   9   7  194.06    8.36
  -1  -9  -7  224.41    9.02
  -1   9  -8  120.00    7.22
   1  -9   8  163.50    7.78
  -1   9  -8  132.67    6.58
   1  -9   8  146.99    7.50
   1   9   8  129.52    6.71
   1   9   8  134.14    7.24
  -1  -9  -8  138.22    6.97
  -1  -9  -8  155.58    7.50
   1   9   9    5.41    1.64
   1  -9   9   11.27    1.92
  -1  -9  -9    6.41    1.64
  -1   9  -9    4.16    1.69
   1  -9   9    9.66    2.09
   1   9  10    3.16    1.43
   1  -9  10    0.54    0.88
  -1   9 -10    2.51    0.99
  -1  -9 -10    0.64    1.01
  -1   9 -10    2.39    1.29
   1   9  11    9.96    1.95
   1  -9  11    7.95    1.85
  -1   9 -11    5.90    1.60
  -1  -9 -11    6.20    1.59
   1  -9  12   39.18    3.34
  -1   9 -12   30.23    2.88
  -1  -9 -12   30.99    3.00
  -1  -9 -13    4.80    1.08
   1  -9  13    4.32    1.10
   1 -10 -14   36.20    2.56
  -1 -10  14   33.42    2.47
   1 -10 -13    0.76    0.93
  -1 -10  13    1.76    1.00
  -1  10  12    2.41    1.27
   1 -10 -12    3.91    1.44
  -1  10  11   25.32    3.17
  -1  10  11   23.33    2.83
  -1  10  10  124.47    6.78
  -1 -10  10  138.30    7.74
  -1  10  10  129.63    7.40
  -1  10   9   36.61    3.74
  -1 -10   9   45.67    4.28
  -1  10   9   38.19    3.43
  -1 -10   9   37.64    3.82
   1 -10  -8  135.06    6.76
  -1  10   8  134.36    7.07
  -1 -10   8  123.70    6.92
  -1  10   8  134.43    6.45
  -1 -10   8  125.54    7.01
  -1 -10   7  277.57   10.99
  -1 -10   7  274.55   10.90
  -1  10   7  295.34   10.29
   1 -10  -7  273.65   10.57
  -1  10   7  294.27   11.09
  -1 -10   6    2.79    1.02
   1 -10  -6    3.49    1.15
   1 -10  -5   52.66    3.57
  -1 -10   5   72.96    4.00
   1 -10  -4   89.27    4.37
  -1 -10   4   88.86    3.74
  -1  10   3  417.67   12.19
  -1 -10   3  426.24   12.74
  -1 -10   3  425.43   12.41
   1 -10  -3  444.25   12.98
   1 -10  -2   10.81    1.33
  -1 -10   2   10.48    1.19
  -1 -10   2   11.38    1.22
  -1 -10   1  284.08    9.08
  -1 -10   1  303.74    8.70
  -1  10   1  282.79    9.13
   1 -10  -1  295.56    8.90
   1 -10   0  503.51   13.74
  -1 -10   0  484.65   13.18
  -1  10   0  511.92   14.45
  -1 -10  -1 1008.27   26.11
   1 -10   1  994.62   26.13
  -1  10  -1 1045.63   27.22
  -1 -10  -2  386.37   11.33
  -1 -10  -3  274.11    8.95
  -1 -10  -4    3.33    0.97
  -1  10  -4    3.53    1.02
  -1 -10  -5  237.32    8.51
  -1 -10  -5  255.51    8.97
  -1  10  -5  236.59    9.15
   1  10   6  187.91    8.26
  -1 -10  -6  193.69    7.32
  -1 -10  -6  186.81    7.54
  -1 -10  -6  215.87    8.21
  -1  10  -6  198.22    8.18
  -1  10  -6  181.55    8.53
   1  10   6  179.52    7.45
  -1 -10  -7 1280.10   33.86
   1  10   7 1217.87   34.31
  -1  10  -7 1204.58   34.84
  -1 -10  -7 1170.71   33.63
   1  10   7 1148.32   33.07
   1 -10   7 1223.18   34.38
   1 -10   7 1179.74   34.25
  -1  10  -7 1199.71   33.65
  -1 -10  -7 1185.00   32.99
  -1  10  -8 1574.88   43.83
  -1 -10  -8 1516.40   42.54
   1  10   8 1495.85   42.18
   1 -10   8 1572.18   43.42
   1 -10   8 1582.51   43.51
  -1  10  -8 1518.20   42.18
   1  10   8 1575.68   43.41
  -1 -10  -8 1562.36   42.97
  -1  10  -9  117.12    7.03
   1 -10   9  125.48    6.99
  -1 -10  -9  108.29    6.27
   1  10   9  107.27    6.55
   1 -10  10    5.70    1.70
  -1  10 -10    5.95    1.71
   1  10  10    3.10    1.50
  -1 -10 -10    2.84    1.22
  -1 -10 -11    0.19    0.85
  -1  10 -11    0.20    0.86
   1  10  11    0.19    0.83
   1 -10  12   18.71    2.28
  -1 -10 -12   14.08    1.95
   1 -10  13  123.67    5.22
  -1 -10 -13  114.92    4.98
   1 -11 -14   11.78    1.33
  -1 -11  14   10.36    1.28
  -1 -11  13   60.22    3.66
  -1  11  12   37.99    3.47
  -1  11  11    6.90    1.68
  -1  11  11    6.02    1.73
  -1 -11  11    8.50    1.98
  -1  11  10    5.65    1.64
  -1 -11  10    4.42    1.56
  -1  11  10    1.93    1.27
  -1  11   9   97.28    6.25
  -1 -11   9   98.01    6.36
  -1  11   9   89.34    5.40
  -1 -11   8   75.53    5.44
  -1  11   8   94.99    5.25
  -1 -11   8   84.26    5.64
  -1  11   8   95.64    5.82
   1 -11  -8   69.99    4.89
   1 -11  -7  493.66   16.18
  -1  11   7  502.85   16.61
  -1 -11   7  478.63   16.48
  -1 -11   7  498.62   16.77
  -1  11   7  476.00   15.47
   1 -11  -6    0.77    0.91
  -1 -11   6    1.35    0.91
  -1  11   6    1.54    0.85
  -1 -11   6    2.47    0.99
  -1  11   6    0.25    0.64
  -1 -11   5  115.01    5.54
   1 -11  -5  112.48    5.53
  -1 -11   4  206.09    7.95
  -1 -11   4  221.48    7.48
  -1  11   3   27.20    1.93
  -1 -11   3   25.19    1.97
  -1 -11   3   28.64    2.18
   1 -11  -3   26.78    2.23
  -1 -11   2   13.06    1.35
   1 -11  -2   13.70    1.58
  -1  11   2   14.40    1.44
  -1 -11   2   16.81    1.54
   1 -11  -1    7.39    1.06
  -1 -11   1    7.49    1.12
  -1  11   1    7.29    1.08
  -1 -11   0 1310.99   33.12
   1 -11   0 1330.84   33.76
  -1  11   0 1305.46   34.61
  -1 -11   0 1313.25   34.48
  -1 -11  -1  162.96    5.68
  -1  11  -1  170.47    6.66
  -1  11  -2   27.10    2.29
   1 -11   2   23.71    1.66
  -1 -11  -2   27.32    1.97
  -1 -11  -3  149.97    6.19
  -1  11  -3  213.51    7.64
  -1 -11  -4   34.26    2.58
  -1 -11  -4   30.31    2.45
  -1 -11  -5  290.71    9.94
  -1 -11  -5  287.47   10.08
  -1 -11  -5  258.39    9.60
  -1  11  -5  301.48   11.29
   1  11   5  284.15   10.75
  -1  11  -5  284.87   10.61
  -1  11  -6   83.94    4.97
  -1 -11  -6   67.52    4.10
  -1  11  -6   70.76    4.98
  -1 -11  -6   75.87    4.58
   1 -11   6   74.93    4.83
   1  11   6   73.00    4.22
  -1 -11  -6   73.63    4.16
   1 -11   6   73.75    4.79
   1  11   6   73.38    4.81
  -1 -11  -7    6.57    1.47
  -1 -11  -7    2.02    1.21
  -1 -11  -7    3.32    1.24
  -1  11  -7    4.42    1.56
   1 -11   7    3.60    1.45
  -1  11  -7    3.54    1.30
   1  11   7    5.64    1.37
   1 -11   7    2.05    1.23
   1  11   7    6.08    1.67
  -1 -11  -8    2.29    1.28
   1  11   8    0.87    1.01
  -1  11  -8    2.28    1.07
   1 -11   8    2.68    1.34
   1 -11   8    1.95    1.35
  -1 -11  -8    1.47    1.12
   1  11   8    0.22    1.09
  -1  11  -8    4.18    1.52
   1  11   9  159.75    8.14
  -1 -11  -9  142.16    7.34
   1 -11   9  149.92    7.94
  -1  11  -9  149.90    8.01
  -1 -11 -10  222.89    9.70
   1 -11  10  232.98   10.19
   1  11  10  232.72   10.16
  -1  11 -10  236.30   10.24
   1  11  11    0.37    0.87
  -1 -11 -11    1.20    0.88
   1 -11  11   -0.19    1.09
  -1 -11 -12   13.30    1.74
   1 -11  13   55.56    3.01
  -1 -11 -13   46.80    2.66
  -1  11 -13   49.70    2.78
  -1 -12  13   -0.07    0.27
  -1 -12  13    1.18    0.62
  -1 -12  12    3.85    1.09
  -1  12  12    6.03    1.50
  -1  12  11    0.85    0.93
  -1  12  11   -0.18    0.91
  -1 -12  11    0.22    0.93
   1 -12 -10   13.76    2.19
  -1 -12  10   12.04    2.29
  -1  12  10   13.33    2.17
  -1  12  10   11.54    2.26
  -1  12   9   43.29    4.16
  -1 -12   9   48.17    4.44
  -1  12   9   41.71    3.61
   1 -12  -9   49.91    4.14
  -1 -12   8   21.20    2.84
  -1  12   8   22.18    2.90
   1 -12  -8   24.27    2.88
  -1  12   8   20.95    2.50
  -1 -12   8   21.13    2.94
   1 -12  -7   66.92    4.63
  -1 -12   7   68.96    4.85
  -1  12   7   74.58    4.44
  -1 -12   7   63.29    4.77
  -1  12   7   73.17    4.93
   1 -12  -6   69.96    4.43
  -1  12   6   66.73    4.51
  -1 -12   6   60.04    4.36
  -1 -12   6   56.19    4.14
  -1  12   6   56.54    3.70
  -1 -12   5  127.92    6.09
   1 -12  -5  129.16    6.12
  -1  12   5  142.49    6.66
  -1  12   5  120.55    5.55
  -1 -12   4  138.82    5.56
  -1 -12   4  133.87    5.96
   1 -12  -4  144.42    6.26
  -1 -12   3   36.05    2.47
   1 -12  -3   34.74    2.69
  -1 -12   3   34.50    2.50
  -1 -12   2    9.07    1.17
   1 -12  -2    8.11    1.30
  -1 -12   2    8.83    1.24
  -1  12   2    9.03    1.23
   1 -12  -1  997.64   26.27
  -1 -12   1 1012.68   26.78
  -1  12   1  944.74   26.60
  -1 -12   0  200.23    7.40
   1 -12   0  205.15    6.79
  -1  12   0  200.61    7.53
  -1 -12  -1  600.52   17.72
  -1 -12  -1  615.23   16.60
  -1  12  -1  620.40   18.06
   1 -12   1  604.13   16.61
  -1 -12  -2  274.92    8.70
  -1  12  -2  261.92    9.65
  -1 -12  -3   50.57    3.09
  -1  12  -3   51.41    3.60
  -1 -12  -4    4.22    1.11
  -1 -12  -4    7.46    1.37
   1  12   4    5.49    1.30
   1  12   5    4.57    1.27
  -1 -12  -5    2.47    0.89
   1 -12   5    7.98    1.55
  -1  12  -5    0.89    0.86
  -1 -12  -5    0.56    0.73
  -1 -12  -5    0.26    0.69
   1 -12   5    7.72    1.60
   1  12   5    0.72    0.69
  -1  12  -6  429.02   15.22
   1  12   6  448.10   15.13
  -1 -12  -6  414.67   13.65
   1 -12   6  418.06   14.69
   1  12   6  390.24   13.39
  -1 -12  -6  408.42   13.55
  -1  12  -6  425.16   14.81
   1 -12   6  418.18   14.58
  -1 -12  -6  436.62   14.33
  -1  12  -7  232.97   10.32
   1  12   7  216.07    8.97
  -1  12  -7  236.38   10.02
  -1 -12  -7  263.22   10.13
   1 -12   7  238.05   10.13
   1 -12   7  242.38   10.25
   1  12   7  232.98   10.12
  -1 -12  -7  219.10    8.91
  -1 -12  -7  230.91    9.43
   1  12   8   22.39    2.94
  -1 -12  -8   16.27    2.28
   1 -12   8   24.10    3.01
  -1  12  -8   16.86    2.60
   1  12   8   17.39    2.33
  -1  12  -9  126.05    7.03
   1  12   9  123.64    7.06
  -1 -12  -9  120.58    6.48
   1 -12   9  120.36    6.92
   1  12  10    1.65    1.17
   1 -12  10    1.66    1.22
  -1 -12 -10    2.72    1.19
  -1 -12 -11   -0.16    0.73
   1 -12  11    0.70    0.85
   1  12  11    0.17    0.80
  -1 -12 -12    0.92    0.68
   1 -12  12    0.79    0.79
  -1 -13  13    0.11    0.62
  -1 -13  13    0.10    0.52
  -1  13  12    5.82    1.39
  -1 -13  12    4.96    1.10
  -1 -13  12    7.54    1.60
   1 -13 -12    6.09    1.37
  -1  13  11    1.81    1.08
  -1 -13  11    2.87    1.30
  -1 -13  11    1.54    0.99
  -1  13  11    0.79    1.06
   1 -13 -11    3.42    1.24
  -1  13  10  117.34    6.15
   1 -13 -10  114.74    6.24
  -1 -13  10   96.67    6.35
  -1  13  10  110.11    6.60
  -1  13   9    3.19    1.40
   1 -13  -9    1.70    1.17
  -1  13   9    2.52    1.24
  -1 -13   9    2.87    1.44
  -1  13   8  148.66    7.08
  -1 -13   8  146.85    7.87
  -1  13   8  137.34    7.52
  -1 -13   7   85.78    5.62
   1 -13  -7   85.18    5.32
  -1  13   7   95.49    5.16
  -1 -13   7   82.95    5.50
  -1  13   7   91.24    5.73
  -1 -13   6  260.57   10.28
   1 -13  -6  273.37   10.33
  -1  13   6  268.07   10.57
  -1 -13   6  255.35   10.35
  -1  13   6  245.51    9.38
  -1  13   5   81.84    4.97
  -1 -13   5   66.76    4.59
  -1 -13   5   73.68    4.50
   1 -13  -5   75.79    4.55
  -1 -13   5   66.36    4.49
  -1  13   5   71.07    4.07
   1 -13  -4   17.32    2.12
  -1 -13   4   16.60    1.94
  -1  13   4   15.45    2.09
   1 -13  -3   10.64    1.61
  -1 -13   3   12.53    1.55
  -1 -13   3   11.35    1.48
   1 -13  -2    2.44    0.86
  -1  13   2    3.68    0.88
  -1 -13   2    4.95    1.04
  -1  13   1 1063.16   30.01
   1 -13  -1 1126.70   29.65
  -1 -13   1 1149.67   30.28
  -1 -13   0    2.56    0.90
  -1  13   0    3.07    0.99
   1 -13   0    3.23    0.85
  -1 -13  -1  452.33   14.10
  -1  13  -1  444.87   14.36
  -1 -13  -2   -0.09    0.50
  -1  13  -2   -0.15    0.64
   1 -13   3  343.82   11.54
  -1 -13  -3  343.18   11.24
  -1  13  -3  360.50   12.60
  -1 -13  -3  358.04   12.02
  -1 -13  -3  387.68   12.87
   1  13   3  354.36   12.73
  -1 -13  -4   17.91    1.96
  -1 -13  -4   29.02    2.45
   1  13   4   19.45    1.92
  -1 -13  -4   23.74    2.38
   1  13   4   26.66    2.83
   1 -13   4   22.29    2.36
  -1 -13  -5   55.57    3.71
   1  13   5   65.33    3.81
   1  13   5   63.57    4.61
   1 -13   5   64.34    4.35
  -1 -13  -5   65.12    4.14
   1 -13   5   66.82    4.42
  -1 -13  -5   70.20    4.24
  -1  13  -5   67.89    4.70
   1 -13   6  300.28   11.82
  -1 -13  -6  350.51   11.96
   1 -13   6  328.47   12.14
   1  13   6  326.01   12.44
  -1  13  -6  332.64   12.45
  -1 -13  -6  297.31   11.10
  -1 -13  -6  301.83   10.90
   1  13   6  292.77   10.85
  -1 -13  -7  201.81    8.15
   1 -13   7  187.91    8.97
   1 -13   7  194.40    8.99
  -1  13  -7  201.46    9.19
  -1 -13  -7  189.85    8.43
  -1 -13  -7  198.96    8.83
   1  13   7  183.33    8.04
   1  13   7  219.31    9.57
   1 -13   8   41.70    3.94
   1  13   8   42.37    3.47
  -1 -13  -8   46.62    3.75
   1  13   8   41.78    3.89
  -1 -13  -9   23.97    2.72
   1  13   9   23.91    2.97
   1 -13   9   26.99    3.25
   1  13  10    6.80    1.59
   1 -13  10    4.30    1.50
  -1 -13 -10    4.83    1.35
   1 -13  11   20.59    2.41
   1  13  11   22.29    2.43
  -1 -13 -11   22.43    2.31
  -1 -13 -12   58.14    3.18
   1 -13  12   61.34    3.50
  -1 -14  13   31.60    2.26
   1 -14 -13   36.66    2.32
  -1 -14  12    6.30    1.39
   1 -14 -12    7.91    1.44
  -1 -14  12    6.78    1.18
  -1 -14  11   55.62    3.77
  -1 -14  11   60.77    4.41
   1 -14 -11   63.51    4.16
  -1  14  11   65.27    4.43
  -1  14  10   11.80    1.95
  -1  14  10   10.80    2.09
  -1 -14  10   11.07    1.86
   1 -14 -10    9.27    1.81
  -1 -14  10   10.34    2.01
  -1  14   9   73.70    4.82
  -1 -14   9   80.46    5.62
  -1  14   9   86.35    5.63
  -1 -14   9   69.45    4.94
   1 -14  -9   77.65    5.03
  -1 -14   8   21.48    2.72
  -1  14   8   19.62    2.75
  -1 -14   8   20.36    2.84
  -1  14   8   24.53    2.70
  -1 -14   7   38.71    3.63
  -1  14   7   36.08    3.55
   1 -14  -7   44.33    3.77
  -1 -14   7   40.93    3.83
  -1  14   7   35.44    3.16
  -1  14   6  414.11   13.27
  -1  14   6  385.24   14.08
  -1 -14   6  373.42   13.66
  -1 -14   6  382.77   13.89
  -1 -14   6  358.65   13.73
   1 -14  -6  389.70   13.66
  -1  14   5  123.32    5.73
  -1 -14   5  105.85    5.85
  -1  14   5  125.09    6.56
   1 -14  -5  120.31    6.15
   1 -14  -4    0.30    0.83
  -1  14   4    0.54    0.88
   1 -14  -3   -0.27    0.93
  -1  14   3    1.52    0.80
  -1  14   3    2.56    1.10
  -1 -14   3    1.13    0.65
  -1 -14   2   26.98    2.79
  -1 -14   2   24.76    2.34
  -1  14   2   26.32    2.43
  -1  14   2   25.45    2.60
   1 -14  -2   29.01    2.50
  -1  14   1   19.85    2.09
  -1 -14   1   17.04    2.16
   1 -14  -1   15.84    1.75
  -1 -14   1   22.04    2.19
  -1 -14   0  146.92    6.80
  -1  14   0  137.63    6.37
  -1 -14   0  150.87    6.51
  -1 -14  -1  125.51    6.31
  -1 -14  -1  128.34    5.96
  -1  14  -1  124.58    6.08
  -1 -14  -2   34.86    3.18
  -1  14  -2   30.43    2.76
  -1  14  -2   35.03    3.06
   1  14   2   32.15    3.07
  -1 -14  -3   12.33    1.83
  -1 -14  -3   11.61    1.98
  -1  14  -3   12.39    2.00
   1  14   3   12.06    1.99
   1  14   4  292.74   11.08
  -1 -14  -4  280.20   10.24
  -1 -14  -4  237.37    9.16
  -1  14  -4  267.97   10.78
  -1 -14  -4  271.55    9.58
   1 -14   4  262.55    9.83
   1  14   4  256.37    9.13
   1 -14   5  151.04    7.18
  -1 -14  -5  169.26    7.17
   1 -14   5  142.54    7.06
  -1 -14  -5  156.66    7.15
  -1 -14  -5  141.79    6.43
   1  14   5  149.99    6.48
   1  14   5  173.43    8.06
   1 -14   6    7.73    1.68
   1 -14   6    8.23    1.67
  -1 -14  -6   10.23    1.67
   1  14   6    8.82    1.57
  -1 -14  -6   11.06    1.86
   1  14   6    8.72    1.80
  -1 -14  -6   10.18    1.74
  -1  14  -6   10.61    2.09
   1  14   7    0.22    1.03
  -1 -14  -7    0.66    0.90
   1  14   7    0.16    0.78
   1 -14   7    0.82    0.93
  -1 -14  -7    0.87    0.90
   1  14   8  137.74    7.33
   1  14   8  121.01    6.28
   1 -14   8  137.08    7.23
  -1 -14  -8  136.94    6.71
  -1 -14  -9   43.11    3.53
   1  14   9   45.74    3.96
   1 -14   9   43.38    3.92
   1  14  10    5.36    1.45
  -1 -14 -10    3.92    1.14
   1 -14  10    3.95    1.31
   1  14  11    0.14    0.64
  -1 -14 -11    0.59    0.68
   1 -14  11    2.42    0.99
   1 -14  12   20.27    1.83
   1 -15 -12   18.73    1.90
  -1 -15  12   18.90    1.98
  -1 -15  12   16.59    1.58
  -1 -15  11    1.13    0.94
  -1 -15  11    1.19    0.82
   1 -15 -11    1.26    0.84
  -1  15  11    0.47    0.75
  -1 -15  10    1.17    1.08
  -1  15  10    0.95    0.92
  -1  15  10    1.73    1.05
   1 -15 -10    1.29    1.00
   1 -15  -9   39.68    3.53
  -1  15   9   44.87    3.92
  -1  15   9   38.70    3.35
  -1 -15   9   39.88    3.79
  -1 -15   8   12.47    2.02
  -1 -15   8   11.89    2.15
  -1  15   8   14.13    2.15
  -1  15   8   17.84    2.61
  -1  15   7   28.93    3.24
  -1 -15   7   27.28    3.14
  -1  15   7   31.73    2.97
   1 -15  -6   57.10    4.34
  -1  15   6   66.81    4.80
  -1  15   6   63.85    4.15
  -1 -15   6   60.34    4.47
  -1  15   5   80.44    5.15
   1 -15  -5   67.51    4.51
  -1  15   5   69.54    4.26
   1 -15  -4  155.14    6.94
  -1  15   4  149.58    7.40
  -1  15   3   13.92    2.14
   1 -15  -3   15.62    1.95
  -1 -15   3   12.97    2.14
  -1 -15   3   13.34    1.81
  -1  15   3   12.12    1.73
  -1  15   2   33.94    2.88
  -1  15   2   34.84    3.18
  -1 -15   2   36.80    3.39
   1 -15  -2   44.40    3.36
   1 -15  -2   32.19    2.70
  -1 -15   2   37.21    3.01
  -1 -15   1   67.21    4.51
  -1  15   1   64.44    4.02
  -1  15   1   58.73    3.89
  -1 -15   1   71.05    4.25
   1 -15  -1   63.54    4.17
   1  15   0   28.21    2.46
  -1 -15   0   26.14    2.79
   1 -15   0   26.80    2.69
  -1 -15   0   25.70    2.61
  -1  15   0   24.13    2.51
  -1  15   0   23.52    2.41
  -1 -15  -1   52.02    3.95
  -1  15  -1   42.68    3.52
   1 -15   1   48.41    3.72
  -1 -15  -1   56.21    3.81
  -1  15  -1   44.48    3.41
   1  15   2    0.19    0.68
  -1 -15  -2    1.10    0.94
  -1  15  -2   -0.18    0.78
  -1 -15  -2    0.81    0.76
  -1  15  -2    0.98    0.64
  -1 -15  -3  222.87    9.46
   1  15   3  231.76    9.73
  -1  15  -3  195.22    9.13
  -1 -15  -3  222.18    8.99
  -1 -15  -4   10.49    1.80
   1  15   4    9.54    1.90
  -1 -15  -4    5.33    1.18
  -1  15  -4    6.21    1.58
   1  15   5    6.16    1.58
  -1 -15  -5    3.32    1.20
   1 -15   5    3.75    1.17
   1  15   5    3.20    1.05
  -1 -15  -5    2.28    1.03
   1  15   6  158.92    6.90
  -1 -15  -6  159.08    6.82
  -1 -15  -6  159.60    7.27
   1 -15   6  144.59    7.37
   1  15   6  165.71    8.14
   1  15   7   17.09    2.58
  -1 -15  -7   17.37    2.08
   1  15   7   16.44    2.13
  -1 -15  -7   18.18    2.31
   1 -15   7   16.69    2.42
   1  15   8   35.73    3.07
   1 -15   8   31.44    3.28
  -1 -15  -8   29.90    2.92
   1  15   8   39.39    3.65
   1 -15   9   31.88    3.21
  -1 -15  -9   30.36    2.85
   1  15   9   27.04    2.96
  -1 -15 -10   26.44    2.43
   1 -15  10   24.82    2.63
   1  15  10   31.36    2.90
  -1 -15 -11   12.55    1.42
   1  15  11   11.34    1.55
  -1  15 -11   10.17    1.14
   1 -15  11   10.61    1.54
  -1 -16  12    9.87    1.28
   1 -16 -12   12.55    1.37
  -1 -16  11   21.30    2.10
  -1 -16  11   20.66    2.21
   1 -16 -11   23.55    2.24
  -1  16  11   23.77    2.32
  -1 -16  10   50.10    3.68
  -1 -16  10   43.60    3.62
  -1  16  10   54.09    3.95
   1 -16 -10   55.70    3.73
  -1  16  10   51.70    3.59
   1 -16  -9   32.98    3.08
  -1  16   9   25.84    2.67
  -1  16   9   33.80    3.32
  -1 -16   9   26.63    2.97
  -1  16   8  213.58    9.32
  -1  16   8  203.83    8.47
  -1 -16   8  188.25    8.89
  -1 -16   7    5.75    1.61
  -1  16   7   10.00    1.94
  -1  16   7    9.92    1.76
  -1  16   6   21.02    2.39
  -1  16   6   25.44    2.94
  -1  16   5  228.42   10.00
   1 -16  -5  239.39    9.56
  -1  16   5  243.87    9.27
  -1 -16   4    4.26    1.51
  -1  16   4    7.03    1.42
  -1  16   4    5.78    1.54
  -1  16   3   57.64    4.35
  -1 -16   3   62.19    4.66
  -1  16   2   14.19    2.12
   1 -16  -2   11.19    1.83
  -1  16   2   12.12    1.77
  -1 -16   2    8.92    1.64
  -1 -16   2   13.97    2.16
  -1 -16   1   82.28    4.84
   1 -16  -1   73.49    4.69
  -1 -16   1   75.84    4.98
  -1  16   1   71.00    4.40
   1  16  -1   83.59    4.75
   1 -16   0    7.21    1.57
  -1 -16   0    5.87    1.41
  -1 -16   0    8.41    1.78
  -1  16   0    7.01    1.44
  -1  16   0    7.53    1.49
   1 -16   1  191.69    8.44
  -1 -16  -1  201.37    8.78
   1 -16   1  194.85    7.78
  -1 -16  -1  192.74    8.32
  -1  16  -1  183.96    8.05
  -1  16  -1  181.36    8.34
   1 -16   2   45.39    3.84
  -1 -16  -2   52.78    4.19
  -1 -16  -2   45.75    3.66
  -1  16  -2   35.88    3.25
  -1  16  -2   45.71    3.86
   1  16   2   46.23    3.93
   1  16   3   11.39    2.05
  -1  16  -3    7.72    1.62
  -1 -16  -4   25.53    2.45
  -1 -16  -4   27.28    2.89
   1  16   4   31.70    3.38
  -1  16  -4   26.04    3.15
  -1  16  -4   28.58    2.96
   1  16   5  118.72    5.56
   1  16   5  116.63    6.69
  -1 -16  -5  107.04    5.35
  -1 -16  -6   38.18    3.26
   1  16   6   39.26    3.71
   1 -16   6   34.54    3.28
   1  16   6   35.19    2.94
  -1 -16  -6   39.64    3.05
   1  16   7   23.92    2.49
  -1 -16  -7   26.76    2.73
   1  16   7   27.40    3.08
   1 -16   7   26.65    2.91
   1  16   8   50.19    3.57
  -1 -16  -8   48.33    3.53
   1  16   8   56.40    4.32
   1 -16   8   45.12    3.72
   1 -16   9   53.14    3.94
   1  16   9   62.52    4.33
  -1 -16  -9   67.18    3.99
   1  16  10    1.53    0.79
  -1 -16 -10    1.18    0.68
   1 -16  10    1.35    0.83
  -1  16 -10    0.82    0.51
   1 -16  11    0.65    0.64
   1 -16  11   -0.09    0.62
  -1 -17  11    6.88    1.18
   1 -17 -11    6.60    1.15
  -1  17  11    6.89    1.19
  -1 -17  11    4.95    1.03
  -1 -17  10   30.83    2.74
   1 -17 -10   37.12    2.85
  -1  17  10   38.65    3.07
  -1  17  10   39.57    2.90
  -1 -17  10   33.49    2.82
  -1 -17   9  102.28    5.58
  -1  17   9  109.60    5.39
   1 -17  -9  102.50    5.40
  -1 -17   9   92.98    5.35
  -1  17   9  101.64    5.67
  -1  17   8    6.95    1.50
  -1 -17   8    5.77    1.54
   1 -17  -8    6.69    1.54
  -1  17   8    6.12    1.57
  -1 -17   8    4.04    1.23
  -1 -17   7  129.64    6.86
  -1  17   7  156.40    7.65
  -1  17   7  156.75    6.96
  -1 -17   7  147.46    7.65
  -1  17   6   71.43    5.03
  -1  17   6   77.57    4.63
  -1  17   5   43.40    3.85
  -1  17   5   49.83    3.56
  -1  17   4    0.20    0.83
  -1  17   4    0.15    0.81
  -1 -17   4    1.98    1.42
   1  17  -4    1.03    0.90
  -1 -17   3  133.70    7.25
   1  17  -3  126.59    6.85
  -1  17   3  151.52    7.44
  -1 -17   2   75.33    4.80
   1  17  -2   80.76    5.02
  -1  17   2   80.45    5.24
  -1 -17   2   77.73    5.23
   1 -17  -2   78.42    4.93
  -1  17   2   79.62    4.70
  -1 -17   1    1.60    0.96
  -1 -17   1    0.40    0.87
  -1  17   1    3.22    1.23
   1  17  -1    1.17    0.78
  -1  17   1    0.78    0.74
  -1 -17   0   98.20    5.67
  -1 -17   0  103.22    5.96
  -1  17   0  107.91    5.56
   1 -17   0   95.04    5.33
  -1  17   0   87.91    5.43
   1 -17   0   94.68    5.61
   1 -17   1    7.93    1.46
  -1  17  -1   10.60    1.89
  -1  17  -1   10.01    1.70
   1 -17   1    8.50    1.83
  -1 -17  -1    9.21    1.87
  -1 -17  -1    7.74    1.62
  -1 -17  -2   17.81    2.39
  -1  17  -2   18.33    2.52
   1  17   2   23.23    2.82
   1 -17   2   16.46    2.41
  -1  17  -2   18.50    2.33
  -1 -17  -2   21.38    2.76
  -1  17  -3    8.91    1.90
   1  17   3    8.70    1.87
   1 -17   3    8.30    1.85
  -1  17  -3    7.99    1.63
  -1  17  -4  111.06    6.24
   1  17   4  128.23    7.01
   1  17   5    1.71    1.10
  -1  17  -5    0.91    0.83
  -1 -17  -5    0.89    0.88
   1  17   6  218.21    9.63
  -1 -17  -6  211.39    8.02
  -1 -17  -6  217.84    8.59
   1  17   6  221.95    8.36
  -1  17  -6  186.43    8.53
  -1  17  -7   19.96    2.27
   1 -17   7   15.26    2.11
   1  17   7   19.57    2.15
  -1 -17  -7   16.09    2.08
   1  17   7   23.32    2.83
  -1  17  -8   15.66    1.91
  -1 -17  -8   20.75    2.21
   1  17   8   23.77    2.68
   1 -17   8   19.26    2.34
   1 -17   9    0.81    0.78
  -1 -17  -9    0.91    0.74
  -1  17  -9    1.23    0.63
   1  17   9    0.31    0.81
  -1 -17 -10   41.08    2.44
   1  17  10   43.08    2.95
   1 -17  10   40.14    2.74
  -1  18  11    4.06    0.85
   1 -18 -11    3.78    0.81
  -1 -18  10   16.36    1.71
  -1 -18  10   17.02    1.89
  -1  18  10   21.29    2.12
   1 -18 -10   18.65    1.85
  -1  18   9    1.00    0.84
   1 -18  -9    1.28    0.82
  -1 -18   9    0.73    0.91
  -1  18   9    1.37    1.01
  -1 -18   9    1.02    0.75
  -1  18   8   11.66    1.96
  -1 -18   8   11.75    1.99
   1 -18  -8   13.27    1.95
  -1  18   8   15.34    1.97
  -1  18   7   -0.19    0.86
  -1  18   7    0.73    0.88
  -1 -18   7   -0.20    0.99
  -1  18   6   26.22    2.63
  -1  18   6   21.95    2.78
  -1  18   5    5.80    1.34
  -1  18   5    7.07    1.69
  -1  18   4  320.18   11.51
  -1  18   4  346.46   12.97
  -1 -18   4  341.82   13.22
  -1 -18   3  159.12    8.08
  -1  18   3  153.87    7.81
  -1 -18   2   69.88    4.77
   1  18  -2   74.28    4.94
  -1 -18   2   77.90    5.31
   1 -18  -2   86.28    5.20
  -1  18   2   82.75    5.42
   1 -18  -2   77.94    4.93
  -1  18   1  170.65    7.52
   1 -18  -1  164.06    7.66
   1 -18  -1  185.36    8.21
  -1 -18   1  163.02    7.88
  -1 -18   1  170.78    8.30
  -1  18   1  184.47    8.59
   1 -18   0   54.01    4.20
   1 -18   0   52.19    3.90
  -1 -18   0   59.32    4.53
  -1 -18   0   52.45    4.18
  -1  18   0   60.21    4.04
  -1 -18  -1  119.58    6.64
  -1  18  -1  109.03    5.84
   1 -18   1  127.36    6.66
  -1  18  -1  107.38    6.35
  -1 -18  -1  112.17    6.33
  -1 -18  -2   43.40    3.88
   1 -18   2   39.88    3.71
  -1  18  -2   34.55    3.20
   1 -18   3   15.46    2.45
  -1  18  -3   18.29    2.31
   1  18   3   19.48    2.70
   1  18   4   26.75    3.06
  -1  18  -4   25.14    2.70
   1 -18   4   23.55    2.96
  -1 -18  -5    0.97    0.78
   1  18   5    2.27    1.29
  -1  18  -5    0.51    0.77
  -1  18  -6   44.39    3.42
   1  18   6   43.16    3.72
  -1 -18  -6   37.60    3.03
  -1 -18  -7   17.75    1.96
   1  18   7   18.70    2.46
  -1  18  -7   15.38    1.88
   1  18   8    4.64    1.31
  -1 -18  -8    2.56    0.82
   1 -18   8    3.73    1.06
  -1  18  -8    3.01    0.87
   1  18   9   13.27    1.75
   1 -18   9   11.90    1.47
  -1 -18  -9   14.67    1.47
   1 -18   9   14.76    1.87
   1  18  10    0.73    0.57
  -1  19  10    2.81    0.81
  -1 -19  10    1.61    0.69
   1 -19 -10    1.29    0.59
  -1 -19   9   42.34    3.05
  -1  19   9   43.09    2.83
  -1  19   9   48.51    3.28
   1 -19  -9   43.68    2.87
   1 -19  -8   20.29    2.16
  -1  19   8   20.22    2.32
  -1  19   8   22.12    2.19
  -1 -19   8   20.39    2.42
  -1  19   7   98.63    5.51
  -1  19   7   92.86    4.88
  -1  19   6    4.14    1.22
  -1  19   6    5.72    1.46
  -1  19   5    0.58    1.05
  -1 -19   5    2.13    1.35
  -1  19   5    0.71    0.74
  -1 -19   4    7.82    2.02
  -1  19   4    7.22    1.45
  -1  19   4   11.57    2.05
  -1  19   3    4.78    1.21
  -1 -19   3    6.67    1.87
  -1  19   3    7.16    1.72
  -1  19   2    5.21    1.54
   1 -19  -2    3.79    1.38
  -1 -19   2    4.42    1.51
  -1 -19   1   39.85    3.78
  -1  19   1   40.69    3.83
   1 -19  -1   37.27    3.48
  -1  19   1   35.43    3.10
   1 -19   0  256.08   10.45
  -1  19   0  267.51   11.07
  -1 -19   0  241.67   10.55
  -1  19   0  257.07    9.87
   1 -19   1   74.45    5.03
  -1  19  -1   68.03    4.41
  -1 -19  -1   74.71    5.15
  -1  19  -2   23.46    2.53
  -1 -19  -2   22.15    2.84
   1 -19   2   22.26    2.83
  -1  19  -3   81.28    4.88
   1 -19   3   79.96    5.32
   1 -19   4    7.29    1.81
   1  19   4   10.49    2.01
  -1  19  -4    7.29    1.50
   1 -19   5    1.95    1.20
   1  19   5    2.92    1.27
  -1  19  -5    2.86    1.00
   1 -19   6   49.04    3.89
  -1 -19  -6   41.59    2.95
   1  19   6   49.84    3.87
  -1  19  -6   42.21    3.12
  -1 -19  -7   15.82    1.67
  -1  19  -7   14.05    1.62
   1 -19   7   14.61    2.10
   1  19   7   17.62    2.25
   1 -19   8   52.44    3.55
   1  19   8   51.08    3.52
   1 -19   9    0.94    0.67
   1  19   9    0.21    0.62
  -1 -20   9   39.57    2.68
  -1  20   9   39.07    2.38
   1 -20  -9   45.10    2.58
  -1  20   9   45.58    2.90
  -1  20   8   63.35    3.48
   1 -20  -8   61.58    3.49
  -1 -20   8   61.92    3.85
   1 -20  -7   17.33    1.93
  -1  20   7   14.15    1.74
  -1  20   7   14.37    1.99
  -1  20   6    5.40    1.21
  -1  20   6    4.73    1.35
  -1 -20   5   37.69    3.61
  -1  20   5   41.93    3.62
  -1  20   5   39.27    2.97
  -1  20   4    9.61    1.54
  -1 -20   4    8.21    1.95
  -1  20   4   12.03    2.00
  -1  20   3  250.69    9.23
  -1 -20   3  251.18   10.72
  -1  20   3  261.02   10.73
  -1  20   2    3.41    1.33
  -1 -20   2    1.44    1.19
   1 -20  -2    1.92    1.09
   1 -20  -1   21.02    2.61
  -1 -20   1   19.39    2.66
  -1  20   1   22.27    2.85
  -1  20   0   77.82    5.34
  -1 -20   0   79.67    5.27
  -1  20   0   70.14    4.40
   1 -20   0   78.18    5.08
   1 -20   1    3.43    1.35
  -1  20  -1    5.79    1.32
  -1 -20  -1    4.20    1.45
   1 -20   2   11.54    2.12
  -1  20  -2   12.73    1.84
   1 -20   3  583.74   18.85
  -1  20  -3  572.34   17.79
   1 -20   4    4.47    1.52
  -1  20  -4    4.03    1.10
   1 -20   5    1.76    1.15
  -1  20  -5    1.23    0.74
   1  20   5    0.89    0.96
   1  20   6   13.95    2.01
   1 -20   6   13.00    1.98
   1 -20   7   41.68    3.18
   1  20   7   42.81    3.21
   1 -20   8    1.65    0.82
   1  20   8    0.90    0.67
   1  20   9    3.11    0.72
   1 -20   9    2.92    0.80
  -1 -21   9   24.68    1.84
  -1  21   8    0.54    0.63
  -1 -21   8    0.85    0.77
   1 -21  -8    0.69    0.51
  -1  21   8    0.22    0.48
  -1  21   7    2.21    0.78
  -1  21   7    2.36    0.99
   1 -21  -7    1.43    0.69
  -1  21   6   16.18    1.73
  -1 -21   6   16.11    2.19
  -1  21   6   19.19    2.23
  -1  21   5  149.94    6.95
  -1  21   5  140.08    5.90
  -1 -21   5  144.68    7.06
  -1 -21   4    1.13    1.19
  -1  21   4    1.43    1.05
  -1  21   4    1.52    0.79
  -1  21   3    5.72    1.53
  -1 -21   3    6.38    1.72
  -1  21   3    5.88    1.21
  -1 -21   2   18.51    2.56
  -1  21   2   16.68    1.91
  -1  21   2   17.43    2.44
   1 -21  -1   53.61    4.00
  -1  21   1   51.99    4.24
  -1 -21   1   48.31    4.04
  -1  21   0    0.41    0.91
   1 -21   0    0.88    0.91
  -1 -21   0    0.57    1.15
  -1  21  -1   19.30    2.15
   1 -21   1   18.14    2.42
  -1  21  -1   18.32    2.49
  -1 -21  -1   18.60    2.51
   1 -21   2    6.55    1.59
  -1  21  -2    6.60    1.30
  -1  21  -2    6.57    1.54
   1 -21   3    0.86    1.02
  -1  21  -3    0.87    0.67
   1 -21   4    0.49    0.95
   1 -21   5   11.76    1.84
   1  21   6    1.24    0.74
   1 -21   6    1.99    1.05
   1  21   7   44.27    3.01
   1 -21   7   49.01    3.11
   1 -21   8    2.22    0.72
  -1  21  -8    0.78    0.58
   1  21   8    2.06    0.69
  -1  22   8  204.68    6.89
  -1 -22   8  201.67    6.89
  -1  22   7    8.59    1.28
   1 -22  -7    4.85    0.85
  -1  22   6   41.97    3.01
   1 -22  -6   35.78    2.40
  -1 -22   6   44.41    3.16
  -1  22   6   37.79    2.37
  -1 -22   5    0.15    0.86
  -1  22   5    0.71    0.77
  -1  22   5    0.45    0.58
  -1 -22   4   35.88    3.23
  -1  22   4   38.03    3.21
  -1  22   4   37.05    2.54
   1  22  -3   52.74    4.02
  -1  22   3   53.95    3.16
  -1  22   3   53.01    3.90
  -1 -22   3   44.66    3.69
   1  22  -2   76.22    4.96
  -1  22   2   71.41    3.80
  -1  22   2   78.41    4.94
  -1 -22   2   80.29    4.98
  -1  22   1    8.75    1.30
   1 -22  -1    8.55    1.62
  -1  22   1   10.48    1.90
  -1 -22   1   11.13    2.02
  -1  22   0   77.35    4.93
  -1 -22   0   74.75    4.79
   1 -22   0   76.26    4.66
   1 -22   1   11.07    1.90
  -1  22  -1    8.12    1.66
   1 -22   2   10.25    1.73
  -1  22  -2   11.18    1.85
   1 -22   3   10.71    1.76
  -1  22  -3    6.71    1.36
  -1  22  -4   54.27    3.51
   1 -22   4   51.78    3.58
   1 -22   5    5.19    1.25
   1 -22   6   30.09    2.38
  -1  22  -6   25.79    2.12
  -1  22  -6   28.96    2.07
   1 -22   7   22.90    1.83
   1  22   7   25.24    1.98
   1  23  -7    2.54    0.70
  -1  23   6    1.66    0.69
   1  23  -6    2.34    0.80
  -1 -23   6    1.73    0.85
   1  23  -5    9.82    1.47
  -1  23   5    6.83    1.22
  -1 -23   5    8.64    1.49
   1 -23  -5    6.54    0.95
   1  23  -4   18.55    2.06
  -1  23   4   16.23    1.93
  -1 -23   4   18.67    2.18
   1  23  -3   46.73    3.51
  -1  23   3   44.48    3.28
  -1 -23   3   45.61    3.44
  -1  23   2   18.50    2.20
   1  23  -2   24.04    2.59
  -1 -23   2   18.76    2.30
  -1  23   1   39.66    3.25
  -1 -23   1   46.53    3.50
   1  23  -1   49.42    3.73
   1 -23   0   95.14    4.90
  -1  23   0  103.96    5.37
  -1  23  -1   11.08    1.70
   1 -23   1   11.78    1.70
   1 -23   2   40.34    3.03
  -1  23  -2   38.93    3.00
  -1  23  -3   19.68    2.01
   1 -23   3   19.00    2.04
   1 -23   4   20.91    2.04
  -1  23  -4   20.94    1.93
   1 -23   5    0.66    0.64
  -1  23  -5    0.88    0.52
   1 -23   6   14.26    1.40
  -1 -24   6    8.02    1.06
  -1  24   5   13.84    1.41
  -1 -24   5   13.77    1.52
   1  24  -5   11.78    1.38
  -1  24   4    2.23    0.78
   1  24  -4    1.20    0.70
  -1 -24   4    0.96    0.76
  -1  24   3   19.56    1.92
  -1 -24   3   20.82    2.12
   1  24  -3   24.49    2.26
   1  24  -2   14.44    1.83
  -1  24   2   11.78    1.56
  -1 -24   2   13.81    1.78
   1  24  -1   17.50    2.03
  -1  24   1   17.80    1.91
   1  24   0   13.18    1.78
  -1  24   0   11.32    1.52
  -1  24  -1    9.20    1.34
   1 -24   1    8.85    1.27
  -1  24  -2    0.90    0.56
   1 -24   2    0.28    0.64
   1 -24   3   50.28    2.90
  -1  24  -3   52.06    2.86
   1 -24   4   12.70    1.35
   1  25  -4   12.77    1.25
   1  25  -3    9.43    1.22
  -1  25   2   21.92    1.70
   1  25  -2   25.40    2.05
   1  25  -1   57.73    3.22
  -1  25   1   53.11    2.83
  -1  25   0   36.83    2.30
   1  25   0   42.67    2.73
  -1  25  -1    6.69    0.90
   1  25   1    7.60    1.19
   1  25   2   14.27    1.48
   1  25   3    4.20    0.83
  -2   0  15    0.20    0.49
   2   0 -15   -0.09    0.48
   2   0 -14   94.88    5.14
  -2   0  13   -0.24    1.09
   2   0 -13    1.77    1.09
   2   0 -12    6.40    1.71
  -2   0  12    4.54    1.63
  -2   0  11    1.88    1.15
  -2   0  11    1.44    0.94
   2   0 -11    1.31    1.15
   2   0 -10    0.31    0.81
  -2   0  10   -0.21    0.94
  -2   0  10    2.57    1.05
   2   0 -10    3.14    1.26
  -2   0  10    1.77    1.00
  -2   0   9   -0.30    0.73
   2   0  -9    0.75    0.66
  -2   0   9    1.59    0.90
  -2   0   8   12.40    1.79
  -2   0   8   12.75    1.71
   2   0  -8   13.46    1.62
  -2   0   8   12.11    1.82
  -2   0   7    1.78    0.76
  -2   0   7    2.14    0.76
  -2   0   7    1.10    0.67
   2   0  -7    1.69    0.66
  -2   0   6   42.66    2.79
  -2   0   6   41.77    2.55
  -2   0   6   43.86    2.75
   2   0  -6   42.30    2.42
   2   0  -5    1.35    0.53
  -2   0   5    0.08    0.34
  -2   0   5    0.48    0.47
  -2   0   5    0.30    0.40
  -2   0   4  362.68   10.06
   2   0  -4  332.27    9.64
   2   0  -3    0.30    0.25
  -2   0   2  360.20    9.91
  -2   0   1    0.45    0.32
  -2   0   1    0.39    0.26
  -2   0   0  838.54   21.59
  -2   0  -1    0.82    0.39
  -2   0  -2 1426.22   36.30
  -2   0  -3    2.33    0.63
  -2   0  -4   47.48    2.84
  -2   0  -5   -0.12    0.52
  -2   0  -6 1242.65   34.06
  -2   0  -7    0.38    0.77
  -2   0  -7   -0.17    0.70
  -2   0  -8  112.80    6.58
  -2   0  -8  113.16    6.35
  -2   0  -9    3.84    1.33
   2   0  10  251.62    9.83
  -2   0 -11    0.68    0.85
  -2   0 -12    1.38    0.96
  -2   0 -13    0.73    0.64
  -2   0 -14   45.96    2.61
   2  -1 -15   17.21    1.72
  -2  -1  15   21.61    2.05
   2   1 -14   53.16    3.68
   2  -1 -14   53.88    3.83
  -2  -1  13    4.24    1.26
  -2   1  13    3.09    1.31
   2  -1 -13    4.38    1.39
   2   1 -13    2.52    1.12
  -2   1  12  159.03    8.53
   2   1 -12  154.19    7.97
  -2  -1  12  153.40    7.57
   2  -1 -12  153.52    8.00
   2   1 -11   56.71    4.62
  -2  -1  11   61.56    4.53
  -2  -1  11   61.87    4.52
  -2   1  11   55.82    4.74
   2  -1 -11   61.09    4.78
  -2   1  10    3.11    1.02
  -2   1  10    0.21    0.97
  -2  -1  10    1.24    0.91
   2  -1 -10    0.94    0.82
  -2  -1  10    1.29    0.99
   2   1 -10    2.38    1.17
   2  -1 -10    0.19    0.81
  -2   1   9    3.53    1.20
  -2  -1   9    6.07    1.36
  -2   1   9    2.73    1.08
   2  -1  -9    5.56    1.34
   2  -1  -9    3.42    1.13
   2   1  -9    3.56    0.94
  -2   1   9    6.40    1.35
  -2   1   9    3.71    1.23
  -2   1   8   38.81    2.85
   2   1  -8   42.35    2.67
   2  -1  -8   38.75    2.82
  -2   1   8   44.34    3.27
  -2   1   8   40.35    3.21
  -2  -1   8   42.58    3.06
   2  -1  -7   45.41    2.75
  -2   1   7   34.81    2.79
  -2   1   7   37.93    2.82
  -2   1   7   45.77    2.83
   2   1  -7   41.72    2.49
  -2  -1   7   45.72    2.92
  -2  -1   6   44.57    2.69
   2  -1  -6   43.50    2.58
  -2   1   6   46.40    2.66
   2   1  -6   43.11    2.36
  -2   1   6   50.96    3.02
  -2   1   6   47.14    2.84
  -2  -1   5  218.09    7.03
   2   1  -5  214.34    6.49
  -2   1   5  210.25    6.90
  -2   1   5  200.16    6.99
  -2   1   5  202.07    7.06
   2  -1  -5  207.17    6.75
   2  -1  -4   11.47    1.03
  -2   1   4   14.92    1.24
   2   1  -4   13.77    1.03
  -2  -1   4   15.27    1.28
   2   1  -3  934.14   23.46
   2  -1  -3  938.05   23.71
  -2   1   2  684.57   17.77
  -2   1   1 4500.34  105.58
  -2  -1   1 4123.86  105.68
  -2   1   0 1807.65   44.99
  -2   1  -1 4100.24  100.84
  -2   1  -1 4140.41  101.05
  -2  -1  -2 1035.67   27.68
  -2   1  -2 1099.57   27.34
  -2  -1  -3   35.59    2.19
  -2   1  -3   35.64    1.89
  -2   1  -4 1374.50   35.18
  -2  -1  -4 1414.77   36.47
  -2  -1  -4 1379.27   36.21
  -2  -1  -5  432.68   13.61
  -2   1  -5  437.28   12.41
  -2  -1  -5  446.72   13.93
  -2  -1  -6  175.42    7.67
  -2  -1  -6  186.35    7.61
  -2  -1  -7    2.22    1.07
  -2   1  -7    1.35    0.94
  -2  -1  -7    3.46    1.10
  -2  -1  -8  103.54    6.04
  -2  -1  -8  100.39    6.16
   2   1   9   15.70    2.07
  -2  -1  -9   13.72    2.38
  -2  -1  -9   12.20    2.17
  -2  -1 -10    0.75    1.25
   2  -1  10    1.21    0.95
   2  -1  11    3.80    1.22
  -2  -1 -11    2.27    1.26
   2   1  12   68.68    4.73
   2  -1  12   64.40    4.62
  -2  -1 -12   51.44    4.22
  -2   1 -12   60.98    4.50
  -2   1 -13   93.50    4.74
  -2  -1 -13   57.09    3.24
  -2   1 -14    0.46    0.45
  -2  -2  15   59.51    3.60
   2  -2 -15   51.32    3.08
   2   2 -14    0.14    0.67
   2  -2 -14    0.32    0.83
  -2  -2  13    6.24    1.46
  -2  -2  13    3.09    1.35
   2  -2 -13    4.41    1.50
  -2   2  13    2.80    1.35
   2   2 -13    5.26    1.44
   2   2 -12   19.20    2.69
  -2   2  12   16.11    2.65
   2  -2 -12   20.32    2.76
  -2  -2  12   23.74    2.91
  -2  -2  12   18.92    2.95
   2  -2 -11  212.00    9.23
  -2  -2  11  236.81    9.94
  -2  -2  11  220.49    9.72
   2   2 -11  215.78    9.86
  -2  -2  11  225.91   10.36
   2  -2 -11  217.06    9.86
  -2   2  11  224.21   10.27
   2   2 -10   36.53    3.46
   2  -2 -10   35.26    3.09
  -2  -2  10   30.97    3.30
  -2  -2  10   40.65    3.50
  -2   2  10   37.67    3.58
  -2  -2  10   31.20    3.18
   2  -2 -10   26.57    2.94
   2  -2  -9   93.29    5.20
  -2   2   9   95.21    4.98
  -2   2   9  105.53    5.82
  -2  -2   9  117.23    5.80
  -2  -2   9  105.11    5.85
  -2  -2   9  107.56    5.71
   2  -2  -9  107.06    5.25
  -2   2   9   85.04    5.14
  -2   2   9   85.31    5.44
  -2  -2   8   84.26    4.63
  -2   2   8   58.18    3.55
   2   2  -8   64.87    3.38
  -2   2   8   55.67    3.90
  -2  -2   8   59.95    3.81
   2  -2  -8   64.41    3.76
  -2  -2   8   79.36    4.41
  -2   2   8   55.42    3.82
  -2  -2   7  153.85    6.19
  -2  -2   7  139.08    6.21
   2   2  -7  149.26    5.34
   2  -2  -7  155.33    6.06
  -2  -2   7  141.19    6.16
  -2   2   7  143.51    6.15
  -2   2   7  152.66    5.86
  -2   2   7  139.90    6.23
  -2  -2   6  227.08    8.00
   2   2  -6  228.30    7.11
  -2   2   6  233.13    7.66
   2  -2  -6  239.27    7.88
  -2  -2   6  238.43    8.02
  -2   2   6  231.78    8.03
  -2   2   6  229.23    8.12
  -2  -2   6  220.67    8.13
  -2  -2   5  109.18    4.39
   2  -2  -5  110.57    4.32
   2   2  -5  108.08    3.73
  -2  -2   5  104.28    4.42
  -2   2   5  115.70    4.28
   2  -2  -4  127.71    4.57
   2   2  -4  140.30    4.22
   2  -2  -3   50.43    2.17
   2   2  -3   52.75    1.85
  -2  -2   2 1321.59   32.80
  -2   2   2 1290.01   32.83
  -2  -2   1 3614.08   88.44
  -2  -2   1 3432.78   88.19
  -2   2   1 3655.73   88.25
  -2   2   1 3737.98   88.48
  -2  -2   0 1263.63   32.41
  -2   2   0 1332.89   32.42
  -2  -2   0 1263.57   32.23
  -2  -2  -1 4464.70  108.47
  -2  -2  -1 4284.64  108.08
  -2   2  -1 4517.59  108.38
  -2   2  -1 4523.25  108.49
  -2  -2  -1 4380.13  108.29
  -2  -2  -2  486.31   12.90
  -2  -2  -2  455.04   12.28
  -2  -2  -2  443.91   12.81
  -2   2  -2  446.39   12.77
  -2   2  -2  454.08   12.56
  -2  -2  -3 1330.28   33.83
  -2   2  -3 1303.23   33.29
  -2  -2  -3 1278.28   32.85
  -2   2  -3 1333.90   33.82
  -2   2  -4  116.20    4.88
  -2  -2  -4  114.53    4.87
  -2   2  -4  111.37    4.30
  -2   2  -5  371.15   12.04
  -2  -2  -5  374.06   12.05
  -2  -2  -5  381.18   12.27
  -2   2  -5  364.51   10.93
  -2  -2  -6   26.81    2.68
  -2   2  -6   33.90    2.81
  -2  -2  -6   31.96    2.77
  -2   2  -6   33.22    2.17
  -2  -2  -7  115.12    6.21
  -2  -2  -7  108.65    6.04
  -2   2  -7  115.07    6.01
  -2  -2  -7  104.16    5.76
  -2  -2  -8   94.91    6.00
  -2  -2  -8   99.46    5.86
  -2   2  -8   92.79    5.74
   2   2   8   90.43    5.65
  -2   2  -9   39.66    3.93
  -2  -2  -9   41.92    4.11
  -2  -2  -9   46.76    4.20
   2  -2   9   52.00    4.25
  -2  -2 -10   28.65    3.45
  -2   2 -10   24.67    3.27
  -2   2 -11   37.84    3.87
  -2  -2 -11   37.38    3.83
  -2  -2 -11   34.47    3.65
   2  -2  11   44.79    3.67
  -2   2 -11   39.87    3.91
   2   2  12    8.55    1.76
  -2  -2 -12   11.63    2.05
  -2   2 -12   11.45    1.99
   2  -2  12    6.91    1.68
  -2   2 -12   12.92    2.12
  -2  -2 -12    8.48    1.71
   2  -2  12    9.79    1.54
  -2   2 -13   30.59    2.71
  -2  -3  15  200.19    7.64
   2  -3 -15  181.65    6.89
  -2  -3  14   56.18    3.67
   2  -3 -14   60.73    4.08
   2   3 -14   58.43    3.66
  -2   3  13   27.18    3.25
  -2  -3  13   24.86    3.16
   2   3 -13   21.59    2.60
  -2  -3  13   27.15    2.89
   2  -3 -13   27.90    3.05
   2  -3 -12    8.84    1.97
  -2  -3  12    6.53    1.81
  -2  -3  12    9.31    2.10
   2   3 -12    7.12    1.77
  -2   3  12    6.62    1.88
   2  -3 -11    8.74    1.91
  -2   3  11    7.13    1.84
   2  -3 -11    5.62    1.74
  -2  -3  11    8.12    1.81
  -2  -3  11    9.16    1.89
   2   3 -11    6.82    1.73
  -2  -3  11    9.72    2.09
  -2   3  10    1.96    1.12
  -2  -3  10    2.40    1.36
   2  -3 -10    0.33    0.79
  -2   3  10    1.07    0.91
   2   3 -10    0.99    0.96
  -2  -3  10   -0.20    0.88
  -2  -3  10    1.35    1.07
  -2   3  10   -0.19    0.79
   2  -3 -10    1.29    0.97
  -2   3   9  156.08    7.16
  -2   3   9  141.04    7.47
  -2   3   9  170.48    7.85
   2  -3  -9  154.89    7.16
   2  -3  -9  182.64    7.40
  -2  -3   9  174.83    7.66
  -2  -3   9  161.04    7.57
  -2  -3   9  191.53    8.24
  -2   3   8    8.10    1.48
   2  -3  -8   10.07    1.53
  -2  -3   8    7.79    1.44
  -2  -3   8    9.22    1.60
  -2  -3   8    8.89    1.59
  -2   3   8    9.33    1.61
  -2   3   8   11.35    1.52
  -2  -3   7   78.26    4.30
  -2   3   7   80.32    3.85
   2   3  -7   79.66    3.43
  -2   3   7   73.83    4.11
   2  -3  -7   80.29    4.10
  -2  -3   7   78.74    4.19
  -2  -3   7   83.90    4.33
  -2   3   7   71.59    4.15
  -2   3   6  154.73    5.60
  -2   3   6  148.37    6.03
  -2   3   6  157.95    6.08
   2  -3  -6  155.28    5.93
   2   3  -6  153.35    5.03
  -2  -3   6  146.92    5.92
  -2  -3   6  153.99    6.03
  -2  -3   6  149.52    6.03
  -2  -3   5  147.22    5.48
   2   3  -5  140.24    4.42
   2  -3  -5  134.85    5.18
  -2   3   5  147.06    5.48
   2  -3  -4  455.00   12.94
   2   3  -4  475.28   12.14
   2   3  -3    1.80    0.27
   2  -3  -3    0.97    0.38
  -2  -3   3    1.30    0.45
  -2   3   2  890.70   22.37
  -2  -3   2  856.44   22.35
  -2  -3   1  137.41    4.61
  -2   3   1  148.42    4.86
  -2   3   1  145.44    4.64
  -2  -3   1  144.47    4.84
  -2   3   1  142.69    4.85
  -2  -3   0 1804.74   45.44
  -2   3   0 1847.72   45.43
  -2   3  -1 1054.61   26.40
  -2   3  -1 1002.66   26.38
  -2  -3  -1 1015.20   26.21
  -2  -3  -1 1012.88   26.14
  -2  -3  -1 1053.85   26.45
  -2   3  -2  717.02   19.15
  -2  -3  -2  744.19   18.89
  -2  -3  -2  701.55   19.32
  -2  -3  -2  726.43   19.24
  -2   3  -2  714.48   19.27
  -2   3  -3  507.63   15.00
  -2  -3  -3  533.23   15.08
  -2   3  -3  556.62   14.82
  -2  -3  -3  548.22   15.15
  -2  -3  -3  526.50   14.39
  -2  -3  -4   37.56    1.94
  -2  -3  -4   35.77    2.44
  -2   3  -4   34.73    2.40
  -2   3  -4   30.37    2.02
  -2   3  -5  335.82   10.14
  -2  -3  -5  342.63   11.05
  -2  -3  -5  310.15    9.27
  -2   3  -5  340.91   11.07
  -2   3  -6  660.21   20.14
  -2   3  -6  676.55   18.86
  -2  -3  -6  693.28   20.49
  -2  -3  -6  667.39   20.18
  -2  -3  -7  111.70    6.19
   2   3   7  113.89    6.05
  -2  -3  -7  118.68    6.16
  -2  -3  -7  113.96    6.17
  -2   3  -7  125.21    6.32
   2   3   8    2.58    1.15
  -2  -3  -8    2.13    1.18
  -2   3  -8    3.26    1.25
  -2  -3  -8    3.84    1.35
  -2  -3  -9  440.63   16.30
  -2  -3  -9  453.90   16.68
  -2   3  -9  451.05   16.39
   2  -3   9  472.13   16.18
   2   3   9  482.30   16.13
  -2   3  -9  420.38   16.41
  -2   3 -10   17.91    2.76
   2  -3  10   20.11    2.67
  -2  -3 -10   21.88    3.05
  -2  -3 -11   11.78    2.15
  -2   3 -11   14.36    2.39
   2  -3  11   12.66    2.07
  -2  -3 -11   11.69    2.22
  -2   3 -11   10.62    2.18
  -2  -3 -12    0.58    0.91
   2   3  12    0.73    0.94
  -2  -3 -12    1.88    0.99
  -2   3 -12    3.64    1.34
   2  -3  12    1.48    0.92
   2  -3  12    0.57    0.84
  -2   3 -12    1.75    1.00
  -2   3 -13   -0.14    0.68
  -2  -3 -13    0.14    0.71
  -2  -4  15    4.37    1.14
   2  -4 -15    3.79    0.93
  -2  -4  14    7.57    1.41
   2  -4 -14    8.02    1.58
   2  -4 -13    3.77    1.37
  -2  -4  13    5.02    1.55
  -2   4  13    7.07    1.71
   2   4 -13    5.76    1.39
  -2  -4  13    5.32    1.44
  -2  -4  12   11.29    2.11
   2  -4 -12   10.05    2.06
  -2  -4  12   13.45    2.43
  -2   4  12   10.33    2.11
   2   4 -12    7.21    1.69
   2  -4 -11  121.49    6.71
  -2  -4  11  139.17    7.47
   2   4 -11  130.95    7.08
  -2  -4  11  129.88    7.49
  -2  -4  11  133.01    7.25
   2  -4 -11  132.50    7.13
  -2   4  11  135.93    7.54
  -2   4  10   62.09    4.76
  -2  -4  10   67.71    4.93
  -2  -4  10   67.77    4.90
   2  -4 -10   71.36    4.57
  -2  -4  10   69.00    4.82
  -2   4  10   57.07    4.31
   2   4 -10   59.67    4.51
  -2   4  10   68.15    4.90
   2  -4 -10   60.36    4.40
   2  -4  -9  151.15    6.86
  -2  -4   9  149.69    7.28
  -2  -4   9  148.48    7.35
   2  -4  -9  169.69    7.14
  -2   4   9  142.58    7.22
  -2  -4   9  143.50    7.03
  -2   4   9  143.72    7.27
  -2   4   9  136.58    6.65
   2  -4  -8    4.31    1.11
  -2  -4   8    4.09    1.13
  -2  -4   8    1.91    0.94
  -2   4   8    1.90    0.88
  -2  -4   7   61.73    3.70
   2  -4  -7   56.69    3.51
  -2   4   7   60.41    3.74
  -2  -4   7   58.22    3.68
   2   4  -6  940.56   23.86
  -2   4   6  891.62   25.34
  -2  -4   6  927.15   25.40
   2  -4  -6  939.01   25.35
   2   4  -5  129.30    3.96
   2  -4  -5  129.84    5.02
  -2   4   5  124.82    5.05
  -2  -4   5  129.29    5.12
  -2  -4   4  147.62    5.16
   2   4  -4  133.28    3.76
   2  -4  -4  136.20    4.85
  -2  -4   3  287.89    8.43
   2  -4  -3  270.81    8.15
  -2  -4   2   12.89    1.12
  -2   4   2   12.84    1.00
  -2  -4   2   12.50    1.06
  -2   4   1  224.75    6.76
  -2  -4   1  221.17    6.49
  -2  -4   1  225.23    6.76
  -2  -4   1  223.00    6.75
  -2   4   1  221.29    6.88
  -2   4   1  222.62    6.51
  -2  -4   0   68.11    2.48
  -2  -4   0   64.43    2.64
  -2   4   0   65.36    2.84
  -2   4   0   67.18    2.65
  -2  -4  -1 2878.18   71.66
  -2  -4  -1 2915.06   71.40
  -2   4  -1 2944.00   71.63
  -2  -4  -1 2854.27   71.46
  -2  -4  -2  340.06   10.44
  -2   4  -2  357.38   10.42
  -2  -4  -2  369.34   10.41
  -2  -4  -2  374.28   10.20
  -2   4  -2  345.58   10.43
  -2   4  -2  352.78   10.40
  -2  -4  -3  261.34    7.59
  -2   4  -3  237.66    7.82
  -2  -4  -3  251.38    8.10
  -2   4  -3  249.87    8.06
  -2  -4  -3  234.35    7.97
  -2  -4  -4  731.86   20.73
  -2  -4  -4  743.53   20.68
  -2   4  -4  736.88   20.67
  -2  -4  -4  749.46   19.73
  -2   4  -4  746.10   20.25
  -2   4  -5   71.01    3.97
  -2   4  -5   72.60    3.54
  -2  -4  -5   73.17    3.98
  -2  -4  -5   63.94    2.97
  -2   4  -6    4.63    1.13
  -2   4  -6    8.03    1.21
  -2  -4  -6    5.74    1.28
  -2  -4  -7  195.61    8.66
  -2  -4  -7  201.34    8.52
   2   4   7  184.37    8.27
  -2   4  -7  202.14    8.57
  -2   4  -7  195.25    8.94
  -2  -4  -7  187.09    8.41
   2   4   8  161.87    8.00
  -2  -4  -8  159.96    8.16
  -2  -4  -8  176.04    8.37
  -2  -4  -8  171.12    8.15
  -2   4  -8  176.08    8.30
  -2   4  -8  143.93    8.01
   2   4   9    4.80    1.40
   2   4   9    7.38    1.77
   2  -4   9    1.23    1.00
  -2  -4  -9    5.01    1.71
  -2   4  -9    6.49    1.73
  -2   4  -9    5.21    1.68
  -2  -4  -9    3.64    1.32
   2  -4  10   13.30    2.26
  -2  -4 -10    9.55    2.05
  -2   4 -10    8.94    2.10
  -2  -4 -10   10.07    2.16
  -2   4 -11    0.67    1.15
  -2  -4 -11    0.87    0.85
  -2   4 -11    2.05    1.26
   2  -4  11    0.19    0.92
  -2  -4 -11    0.46    1.01
  -2  -4 -12    0.72    0.85
   2   4  12   -0.17    0.74
  -2   4 -12   -0.38    0.80
  -2   4 -12    0.74    0.82
   2  -4  12    0.70    0.82
  -2  -4 -12    0.37    0.87
   2  -4  12    0.45    0.82
  -2   4 -13   37.76    2.81
  -2  -4 -13   38.43    2.84
  -2  -5  15    1.51    0.84
   2  -5 -15    2.23    0.74
   2  -5 -14   87.22    4.93
  -2  -5  14   83.47    4.73
  -2  -5  13   53.32    4.18
  -2  -5  13   44.77    4.11
  -2   5  13   51.88    4.33
   2  -5 -13   59.23    4.40
   2  -5 -12  359.57   13.52
  -2  -5  12  360.90   14.17
  -2   5  12  349.22   13.85
  -2  -5  12  380.32   14.02
   2   5 -12  337.97   12.89
  -2   5  11   28.63    3.36
   2  -5 -11   26.31    3.04
  -2  -5  11   30.18    3.47
   2   5 -11   25.10    2.88
  -2  -5  11   31.52    3.46
  -2  -5  10   -0.43    1.01
   2  -5 -10    0.36    1.03
  -2   5  10   -0.19    0.88
  -2   5  10    1.08    0.81
  -2  -5  10    1.25    1.01
  -2   5  10    0.22    1.00
   2  -5 -10    0.55    0.80
  -2  -5  10    2.67    1.11
   2  -5  -9  209.80    8.52
   2  -5  -9  213.87    8.65
  -2   5   9  193.24    8.28
  -2   5   9  202.63    8.94
  -2  -5   9  212.61    9.10
  -2   5   9  183.25    8.76
  -2  -5   9  200.15    8.81
  -2  -5   9  209.97    9.12
  -2  -5   8    2.71    1.03
  -2   5   8    1.46    0.79
  -2  -5   8    1.62    0.83
   2  -5  -8    4.38    1.22
   2  -5  -7    2.79    1.00
  -2   5   7    1.75    0.84
  -2  -5   7    2.81    1.02
  -2   5   6    1.91    0.72
   2  -5  -6    1.85    0.90
  -2  -5   6    0.99    0.63
  -2  -5   5 1355.26   34.81
  -2   5   5 1312.49   34.57
   2  -5  -5 1347.87   34.56
  -2  -5   5 1286.37   34.47
  -2  -5   4  265.36    8.25
   2  -5  -4  243.45    7.96
  -2  -5   3  276.47    8.38
  -2  -5   3  294.71    8.69
  -2  -5   2  127.31    4.43
  -2   5   2  121.32    4.36
  -2   5   2  125.81    4.14
  -2  -5   2  127.91    4.17
  -2  -5   2  129.23    4.53
  -2  -5   1  198.05    6.14
  -2   5   1  210.55    6.20
  -2   5   1  220.23    6.47
  -2   5   1  210.33    6.73
  -2  -5   1  219.96    6.48
  -2  -5   1  215.35    6.54
  -2   5   0   65.46    2.63
  -2  -5   0   65.29    2.63
  -2  -5   0   66.08    2.45
  -2   5   0   67.30    2.97
  -2  -5  -1   15.72    1.23
  -2  -5  -1   12.47    1.12
  -2   5  -1   13.62    1.13
  -2  -5  -1   17.07    1.20
  -2  -5  -2 1222.45   31.75
  -2  -5  -2 1199.97   31.40
  -2   5  -2 1227.72   31.84
  -2  -5  -2 1238.42   31.57
  -2   5  -2 1266.64   31.74
  -2  -5  -3   37.52    2.12
  -2  -5  -3   35.64    2.31
  -2   5  -3   32.80    2.22
  -2  -5  -3   37.88    2.32
  -2   5  -4 1251.85   33.30
  -2  -5  -4 1245.95   33.57
  -2  -5  -4 1309.64   33.70
  -2   5  -4 1258.53   33.57
  -2  -5  -4 1285.80   32.73
  -2  -5  -5  388.24   11.14
  -2   5  -5  385.06   12.30
  -2  -5  -5  387.75   12.28
  -2   5  -5  353.98   11.62
  -2  -5  -5  359.09   12.16
  -2   5  -6   24.08    2.47
  -2  -5  -6   21.31    2.29
  -2  -5  -6   18.28    2.24
  -2   5  -6   20.04    1.96
  -2   5  -7   31.21    3.04
   2   5   7   26.82    2.87
  -2  -5  -7   27.55    2.84
  -2  -5  -7   26.29    2.82
  -2   5  -7   23.73    2.88
   2   5   8    6.70    1.61
  -2   5  -8    7.54    1.97
  -2  -5  -8    7.13    1.72
  -2  -5  -8    7.18    1.65
  -2   5  -8   10.96    2.01
   2  -5   9    3.43    1.24
   2   5   9    3.97    1.24
  -2  -5  -9    4.90    1.61
  -2   5  -9    4.51    1.64
  -2   5  -9    4.89    1.53
  -2  -5  -9    7.03    1.73
   2   5   9    7.01    1.75
  -2   5 -10    4.70    1.57
  -2  -5 -10    1.83    1.11
  -2   5 -10    1.18    1.00
  -2  -5 -10    3.37    1.63
   2  -5  10    2.44    1.29
  -2  -5 -11   23.37    2.87
  -2   5 -11   22.55    2.88
  -2   5 -11   22.53    2.94
  -2  -5 -11   22.05    2.90
   2  -5  11   23.60    2.84
  -2  -5 -12    0.35    0.75
   2  -5  12   -0.46    0.82
  -2   5 -12   -0.18    0.79
   2   5  12   -0.16    0.64
  -2   5 -13   22.36    2.17
  -2  -5 -13   21.09    2.11
   2  -5  13   24.51    1.97
   2  -6 -15    1.02    0.61
  -2  -6  15    0.12    0.66
  -2  -6  15    0.29    0.49
  -2   6  15    0.28    0.48
   2  -6 -14   21.62    2.39
  -2  -6  14   20.18    2.31
  -2  -6  13  116.54    6.49
   2  -6 -13  114.07    6.31
  -2  -6  12   16.23    2.64
  -2   6  12   12.06    2.26
  -2  -6  12   14.79    2.50
   2  -6 -12    9.54    2.05
  -2   6  11  325.45   13.19
   2  -6 -11  332.10   12.75
  -2   6  11  322.73   13.05
  -2  -6  11  336.51   13.33
  -2  -6  11  337.41   13.38
  -2   6  11  318.69   12.54
  -2   6  10  235.98    9.84
  -2  -6  10  233.17   10.33
   2  -6 -10  249.93   10.00
  -2   6  10  239.87   10.54
  -2   6  10  229.65   10.26
   2  -6 -10  246.75   10.05
  -2  -6  10  243.47   10.59
  -2  -6  10  231.93   10.48
  -2   6   9  162.47    8.01
   2  -6  -9  177.37    7.71
  -2  -6   9  168.28    8.01
  -2  -6   9  171.82    8.06
  -2   6   9  175.10    8.13
   2  -6  -9  171.23    7.67
  -2  -6   9  160.93    8.05
  -2   6   9  168.09    7.47
  -2   6   8    5.34    1.16
   2  -6  -8    7.21    1.52
  -2  -6   8    9.65    1.70
  -2   6   8    8.91    1.64
  -2   6   8    5.21    1.28
  -2  -6   7   70.12    4.14
   2  -6  -7   74.26    4.22
  -2   6   7   73.54    4.27
  -2  -6   6   54.00    3.38
  -2  -6   6   56.80    3.35
  -2   6   6   55.28    3.35
   2  -6  -6   58.63    3.48
  -2  -6   5   30.08    2.32
  -2   6   5   31.75    2.28
   2  -6  -5   32.48    2.38
  -2  -6   5   37.79    2.42
  -2  -6   4    6.55    1.04
  -2  -6   3   79.34    3.30
  -2  -6   3   76.34    3.39
  -2  -6   2 1628.34   39.35
  -2  -6   2 1570.62   39.01
  -2   6   2 1534.63   38.98
  -2  -6   2 1560.54   38.67
  -2   6   2 1534.65   39.32
   2  -6  -2 1485.89   39.15
  -2  -6   2 1532.04   39.15
  -2  -6   1  275.33    7.90
  -2   6   1  256.90    7.25
  -2   6   1  263.01    7.99
  -2  -6   0  952.14   24.70
  -2  -6   0  976.12   24.48
  -2   6   0  977.01   24.71
  -2   6   0  972.25   25.44
  -2  -6  -1  404.92   11.44
  -2   6  -1  416.09   11.45
  -2  -6  -1  414.33   11.63
  -2  -6  -1  404.69   11.29
  -2  -6  -2 1257.83   32.14
  -2   6  -2 1254.22   32.08
  -2   6  -2 1201.27   32.38
  -2  -6  -2 1229.40   31.94
  -2  -6  -2 1271.23   31.99
  -2   6  -3 1266.45   32.00
  -2  -6  -3 1223.07   31.36
  -2  -6  -3 1168.80   31.77
  -2   6  -3 1228.83   31.75
  -2  -6  -3 1182.63   31.81
  -2  -6  -3 1213.25   31.66
  -2   6  -3 1205.02   31.75
  -2  -6  -4    4.06    0.94
  -2   6  -4    5.26    1.04
  -2  -6  -4    3.94    0.90
  -2  -6  -4    4.92    0.89
  -2  -6  -5  278.89    9.68
  -2  -6  -5  258.51    9.38
  -2   6  -5  271.84    9.53
  -2  -6  -5  256.10    8.48
  -2   6  -5  263.48    9.17
  -2   6  -6  100.50    5.00
  -2  -6  -6  109.04    5.64
  -2   6  -6  115.49    5.73
  -2  -6  -6  109.75    5.56
  -2  -6  -7    3.22    1.08
  -2  -6  -7    3.45    1.32
  -2  -6  -7    2.30    1.07
  -2   6  -7    5.20    1.39
  -2   6  -7    3.11    0.93
   2   6   7    5.03    1.30
  -2   6  -7    4.75    1.39
  -2  -6  -8  125.64    6.76
  -2  -6  -8  115.59    6.53
   2   6   8  104.39    6.33
  -2   6  -8  118.10    6.68
  -2   6  -8  104.04    6.64
   2  -6   8  105.13    5.94
   2  -6   9    5.94    1.53
  -2   6  -9    4.29    1.61
   2   6   9    6.70    1.60
   2  -6   9    4.74    1.50
  -2  -6  -9    4.58    1.62
   2   6   9    6.58    1.70
   2   6  10   67.17    4.96
  -2  -6 -10   77.55    5.49
  -2  -6 -10   64.17    4.95
   2  -6  10   75.86    5.22
  -2   6 -10   71.73    5.25
  -2   6 -10   70.02    5.34
   2   6  11    2.26    1.04
   2  -6  11    1.90    1.24
  -2   6 -11    2.39    1.23
   2  -6  11    1.69    0.99
  -2   6 -11    1.46    0.98
  -2  -6 -11    1.68    1.13
  -2  -6 -11    1.20    0.91
  -2   6 -12   50.47    3.81
   2  -6  12   52.66    3.73
  -2  -6 -12   47.73    3.70
  -2   6 -13    8.35    1.30
  -2  -6 -13    7.49    1.25
   2  -6  13    7.81    1.21
   2  -7 -15    0.51    0.51
  -2  -7  14   13.45    1.88
   2  -7 -14   12.05    1.79
  -2  -7  13   47.44    3.93
  -2  -7  13   60.78    4.43
   2  -7 -13   53.52    4.11
   2  -7 -12   37.31    3.64
  -2  -7  12   39.52    3.85
  -2   7  12   39.43    3.78
  -2  -7  12   42.20    4.06
  -2   7  11   15.38    2.48
  -2  -7  11   15.63    2.60
   2  -7 -11   18.23    2.58
  -2   7  11   19.79    2.78
  -2  -7  11   17.82    2.67
  -2   7  11   16.55    2.65
  -2  -7  10    1.31    1.06
  -2   7  10    0.86    0.91
   2  -7 -10    3.03    1.43
  -2   7  10    0.45    0.99
  -2  -7  10    0.45    0.89
   2  -7 -10    2.62    1.24
  -2  -7  10    1.62    1.13
  -2   7  10    2.07    1.07
  -2   7   9   23.62    2.62
  -2   7   9   25.79    2.93
   2  -7  -9   30.65    2.98
  -2   7   9   21.87    2.68
  -2  -7   9   26.25    2.95
   2  -7  -9   23.68    2.71
  -2   7   8  160.74    7.26
  -2   7   8  143.39    7.05
   2  -7  -8  160.30    7.17
  -2  -7   8  149.80    7.04
  -2   7   8  153.99    6.67
  -2   7   7  101.40    5.25
  -2  -7   7  110.02    5.31
   2  -7  -7  104.63    5.31
  -2  -7   7   97.18    5.25
  -2  -7   6  193.33    7.59
   2  -7  -6  192.32    7.52
  -2  -7   6  196.31    7.34
  -2   7   6  184.13    7.28
  -2  -7   5  205.77    7.42
  -2   7   5  186.72    6.95
  -2  -7   5  195.54    6.97
  -2  -7   4  126.53    5.12
  -2  -7   3   34.29    2.03
   2  -7  -3   38.44    2.19
  -2  -7   2 2208.57   53.46
  -2  -7   2 2114.04   52.86
  -2   7   2 2145.43   52.91
  -2  -7   2 2164.32   53.37
  -2   7   2 2014.09   53.41
   2  -7  -2 2117.75   53.33
  -2  -7   1  142.51    4.41
  -2   7   1  137.81    4.36
  -2   7   1  142.12    5.20
  -2  -7   1  140.26    5.02
  -2  -7   0 1225.97   31.41
  -2  -7   0 1204.74   30.69
  -2  -7   0 1252.16   30.58
  -2   7   0 1204.74   30.67
  -2   7   0 1202.30   31.66
  -2  -7  -1 1432.66   37.00
  -2   7  -1 1473.70   37.02
  -2  -7  -1 1462.53   36.95
  -2  -7  -1 1505.24   37.55
  -2   7  -1 1481.47   37.92
  -2   7  -2   23.08    1.64
  -2  -7  -2   18.53    1.55
  -2  -7  -2   20.06    1.52
  -2  -7  -2   19.80    1.59
  -2   7  -3   86.51    3.90
  -2  -7  -3   83.91    3.93
  -2  -7  -3   77.99    3.72
  -2   7  -3   79.83    3.76
  -2  -7  -3   88.97    3.80
  -2  -7  -3   79.16    3.81
  -2   7  -3   80.76    3.99
  -2   7  -4    7.62    1.24
  -2  -7  -4    8.32    1.13
  -2  -7  -4    5.91    1.11
  -2   7  -4    4.42    0.99
  -2   7  -4    6.53    1.16
  -2  -7  -4    8.62    1.28
  -2   7  -5    0.66    0.58
  -2  -7  -5    6.91    1.30
  -2   7  -5    0.38    0.57
  -2  -7  -5    4.76    0.93
  -2  -7  -5    1.08    0.68
  -2  -7  -6    6.79    1.37
   2   7   6    6.94    1.38
  -2   7  -6    3.35    1.07
  -2   7  -6    3.83    1.03
  -2   7  -6    4.10    1.24
  -2  -7  -6    4.51    1.14
  -2  -7  -7   94.59    5.58
  -2  -7  -7   88.24    5.27
  -2  -7  -7   82.35    4.80
  -2   7  -7   79.14    5.50
  -2   7  -7   82.68    4.70
  -2  -7  -7   88.51    5.20
  -2   7  -7   81.71    5.21
   2   7   7   84.63    5.20
  -2   7  -8    3.42    1.47
   2   7   8    2.91    1.20
  -2   7  -8    6.70    1.61
   2  -7   8    7.15    1.51
  -2  -7  -8    5.34    1.64
   2   7   8    6.28    1.47
  -2  -7  -8    4.40    1.40
  -2  -7  -8    2.05    1.18
  -2   7  -8    4.26    1.40
   2   7   9  346.59   13.60
  -2   7  -9  342.79   14.16
   2  -7   9  380.78   13.81
  -2   7  -9  354.56   13.80
  -2  -7  -9  349.02   13.54
  -2  -7  -9  378.05   14.03
  -2   7 -10   80.82    5.48
  -2   7 -10   80.67    5.75
   2  -7  10   82.66    5.48
  -2  -7 -10   80.17    5.48
   2   7  10   72.96    5.20
  -2  -7 -10   68.45    5.03
  -2  -7 -11    1.18    0.99
  -2   7 -11    0.21    0.92
   2   7  11    0.18    0.75
  -2   7 -11    0.39    0.76
  -2  -7 -11    0.56    0.72
   2  -7  11    0.17    0.68
   2  -7  11    0.19    0.99
  -2  -7 -12    7.03    1.46
   2  -7  12    9.84    1.70
  -2   7 -12    7.69    1.56
  -2  -7 -13    0.19    0.52
  -2   7 -13    0.59    0.59
   2  -7  13    0.36    0.50
  -2  -8  15    1.15    0.67
  -2  -8  14   35.39    2.94
   2  -8 -14   39.16    3.04
  -2  -8  13   44.85    3.80
   2  -8 -13   42.22    3.58
  -2  -8  12   18.51    2.72
   2  -8 -12   15.86    2.40
  -2   8  11  175.62    8.80
  -2  -8  11  172.42    8.57
  -2   8  11  163.64    8.40
  -2  -8  11  178.78    9.01
   2  -8 -11  188.20    8.60
  -2   8  11  175.87    8.28
  -2   8  10    3.60    1.41
  -2  -8  10    6.57    1.66
   2  -8 -10   10.08    1.94
  -2   8  10    4.94    1.49
   2  -8 -10    4.37    1.57
  -2   8  10    6.28    1.64
  -2  -8   9  431.78   15.43
   2  -8  -9  474.07   15.68
   2  -8  -9  476.31   15.64
  -2   8   9  438.21   14.98
  -2   8   9  457.12   15.62
  -2   8   9  435.19   15.71
  -2   8   8   96.63    4.94
  -2  -8   8   80.62    4.85
  -2   8   8   85.69    5.14
  -2  -8   8   84.31    5.26
   2  -8  -8   86.57    5.09
  -2  -8   8   75.88    5.18
  -2   8   8   74.99    4.81
  -2   8   7   35.35    2.93
  -2  -8   7   38.77    2.99
  -2  -8   7   36.93    3.14
   2  -8  -7   33.96    2.98
  -2  -8   6  114.79    5.57
  -2  -8   6  118.27    5.25
  -2   8   6  109.03    5.17
  -2  -8   5   16.82    1.84
   2  -8  -4  515.15   15.18
  -2  -8   4  548.58   15.48
  -2  -8   4  510.50   14.66
  -2  -8   3  899.03   24.07
   2  -8  -3  918.77   24.05
  -2   8   3  881.63   23.44
  -2  -8   3  900.09   23.85
   2  -8  -2    4.95    0.87
  -2   8   2    6.19    0.75
  -2  -8   2    5.78    0.72
  -2  -8   2    6.78    0.95
  -2   8   1   74.57    3.51
  -2   8   1   74.59    2.64
  -2  -8   1   76.32    2.67
  -2  -8   1   76.94    3.42
  -2  -8   0  566.08   14.87
  -2   8   0  551.98   14.80
  -2  -8   0  586.49   14.91
  -2   8   0  574.97   16.20
  -2  -8   0  575.97   15.91
  -2  -8  -1 1412.34   35.33
  -2  -8  -1 1409.46   35.40
  -2   8  -1 1400.91   36.45
  -2   8  -1 1374.43   35.29
  -2  -8  -2   78.94    3.47
  -2   8  -2   80.60    3.50
  -2  -8  -2   86.77    3.61
  -2  -8  -2   81.82    3.74
  -2   8  -3   25.64    2.01
  -2   8  -3   28.14    2.03
  -2   8  -3   25.86    2.17
  -2  -8  -3   25.64    1.98
  -2  -8  -3   29.08    2.11
  -2  -8  -3   26.97    2.03
  -2  -8  -4   67.68    3.75
  -2   8  -4   70.67    3.97
  -2  -8  -4   69.71    3.54
  -2  -8  -4   62.22    3.63
  -2   8  -4   60.44    3.57
  -2   8  -4   72.67    3.79
  -2  -8  -5   11.13    1.58
  -2   8  -5    8.13    1.36
  -2  -8  -5    8.27    1.44
  -2  -8  -5    9.96    1.50
  -2   8  -5   11.84    1.66
  -2  -8  -5   10.70    1.40
   2   8   6   81.29    4.71
   2   8   6   97.89    5.41
  -2  -8  -6  107.89    5.26
  -2  -8  -6   96.74    5.24
  -2  -8  -6  105.32    5.55
  -2  -8  -6   90.83    4.48
  -2   8  -6  101.80    5.27
  -2  -8  -6  113.27    5.56
  -2   8  -6   96.13    5.30
  -2   8  -6   92.64    5.76
  -2  -8  -6  100.19    5.39
   2   8   7  198.92    8.70
  -2  -8  -7  198.35    8.62
  -2   8  -7  187.83    8.51
  -2   8  -7  189.29    8.05
  -2  -8  -7  172.57    8.11
  -2  -8  -7  207.24    8.61
  -2  -8  -7  205.18    8.87
  -2  -8  -7  195.01    8.11
   2   8   7  177.63    7.90
  -2   8  -7  193.22    9.23
   2  -8   8   74.68    4.79
   2   8   8   70.61    5.05
  -2  -8  -8   65.02    5.03
   2   8   8   73.14    4.81
  -2  -8  -8   80.34    5.20
  -2  -8  -8   62.37    4.80
  -2  -8  -8   64.13    4.73
  -2   8  -8   79.14    5.63
  -2   8  -8   72.05    5.05
  -2   8  -9  163.19    8.74
  -2  -8  -9  156.51    8.10
  -2   8  -9  184.98    8.63
   2   8   9  176.29    8.55
  -2  -8  -9  149.71    7.82
  -2   8 -10    1.65    0.97
   2   8  10    2.91    1.34
  -2   8 -10    1.66    1.15
  -2  -8 -10    1.97    1.09
   2  -8  10    3.71    1.44
  -2  -8 -10    1.70    1.23
   2  -8  11   23.13    2.48
  -2   8 -11   26.80    2.79
  -2  -8 -11   26.92    2.91
  -2   8 -11   23.86    2.86
   2  -8  11   27.19    2.99
   2  -8  12   78.24    4.46
  -2  -8 -12   72.48    4.29
  -2   8 -12   76.31    4.47
   2  -8  13    7.21    1.09
  -2   8 -13    7.03    1.15
  -2  -8 -13    5.98    0.97
   2  -9 -14    1.53    0.79
  -2  -9  14    1.18    0.83
   2  -9 -13    3.24    1.33
  -2  -9  13    2.59    1.20
  -2  -9  12   90.37    5.92
   2  -9 -12   86.16    5.44
  -2   9  11   52.65    4.53
   2  -9 -11   55.83    4.35
  -2   9  10  104.37    6.23
  -2  -9  10  121.68    6.59
   2  -9 -10  125.88    6.71
  -2   9  10  121.00    6.99
   2  -9  -9    6.69    1.69
  -2  -9   9    6.72    1.72
  -2   9   9    9.20    1.88
  -2  -9   9    9.22    1.76
  -2   9   9    7.09    1.62
  -2  -9   9    7.36    1.80
  -2   9   8  116.63    6.27
  -2  -9   8  107.62    6.25
  -2   9   8  115.76    5.99
   2  -9  -8  118.36    6.23
  -2  -9   8  116.11    5.96
  -2  -9   8  122.50    6.66
  -2   9   7    0.80    0.72
  -2  -9   7   -0.14    0.96
  -2  -9   7    2.77    1.06
  -2  -9   7    0.72    0.74
  -2  -9   6   18.72    2.18
  -2  -9   5  415.60   13.33
   2  -9  -5  415.79   13.25
  -2  -9   4    2.98    0.73
  -2  -9   4    2.81    0.83
   2  -9  -4    2.13    0.93
  -2  -9   3   67.14    3.53
   2  -9  -3   78.04    3.67
  -2   9   3   73.12    3.03
  -2  -9   3   78.49    3.59
  -2  -9   2  641.56   17.73
   2  -9  -2  657.76   17.67
  -2   9   2  610.93   17.75
  -2  -9   1  225.13    7.37
  -2   9   1  202.35    7.36
   2  -9  -1  220.42    7.19
  -2  -9   0    2.31    0.72
  -2  -9   0    2.01    0.44
  -2   9   0    1.45    0.65
  -2  -9   0    1.80    0.36
  -2  -9  -1  644.49   17.55
  -2  -9  -1  698.83   17.96
  -2   9  -1  695.20   19.23
  -2  -9  -2  114.35    4.37
  -2  -9  -2  121.18    4.66
  -2  -9  -2  124.60    5.05
  -2  -9  -3   80.91    3.86
  -2   9  -3   80.51    3.84
  -2  -9  -3   91.82    4.16
  -2  -9  -3   93.89    4.26
  -2   9  -3   95.91    4.70
  -2   9  -4   14.90    1.64
  -2  -9  -4   10.97    1.43
  -2  -9  -4   16.38    1.79
  -2   9  -4    8.70    1.28
  -2  -9  -4   13.25    1.54
  -2   9  -5   35.69    2.83
  -2  -9  -5   38.52    3.06
  -2   9  -5   45.44    3.15
  -2   9  -5   33.27    3.27
  -2   9  -5   41.01    3.20
  -2  -9  -5   33.96    2.83
  -2  -9  -5   39.74    2.97
   2   9   6    3.09    1.11
  -2   9  -6    1.75    0.86
  -2   9  -6    0.64    0.71
  -2  -9  -6    2.95    1.01
  -2  -9  -6    1.07    0.70
  -2  -9  -6    4.15    1.27
   2   9   6    1.77    0.86
  -2   9  -6    0.65    0.63
  -2  -9  -6    2.51    1.03
   2   9   7  707.43   21.54
  -2  -9  -7  584.52   20.42
  -2   9  -7  712.19   21.34
  -2  -9  -7  675.36   21.41
   2   9   7  640.34   20.32
  -2  -9  -7  715.57   21.08
  -2   9  -7  646.68   20.61
  -2   9  -7  707.06   22.44
  -2  -9  -7  736.64   20.97
  -2   9  -8  116.95    6.46
  -2  -9  -8  109.68    6.63
  -2  -9  -8  112.65    6.34
   2   9   8  113.32    6.57
  -2   9  -8  107.72    6.87
  -2   9  -9    2.64    1.15
   2   9   9    3.03    1.33
  -2   9  -9    2.76    1.32
  -2  -9  -9    4.75    1.52
  -2  -9 -10    1.79    1.12
  -2   9 -10    3.34    1.16
  -2   9 -10    4.60    1.56
   2   9  10    3.23    1.32
  -2   9 -11    2.63    1.19
   2  -9  11    3.35    1.35
  -2  -9 -11    2.89    1.11
  -2  -9 -12   11.98    1.65
   2  -9  12   14.51    1.90
  -2   9 -13  113.85    4.63
  -2 -10  14    0.11    0.61
  -2 -10  14   -0.12    0.68
   2 -10 -14    0.46    0.65
  -2 -10  14    0.65    0.71
   2 -10 -13   76.90    4.69
  -2 -10  13   78.24    4.89
  -2  10  12   15.67    2.35
   2 -10 -12   17.83    2.46
   2 -10 -11    8.67    1.90
  -2 -10  11   10.06    2.19
  -2  10  11    8.33    1.91
  -2 -10  10   44.40    4.37
  -2  10  10   50.91    4.36
   2 -10 -10   51.30    4.16
  -2 -10   9  207.74    9.88
  -2  10   9  218.54    9.79
  -2 -10   9  226.55   10.30
  -2  10   8  312.70   11.93
  -2 -10   8  315.18   12.29
  -2 -10   8  306.31   12.30
  -2 -10   7   54.55    4.05
  -2  10   7   47.31    3.69
  -2  10   7   48.41    3.39
   2 -10  -7   48.40    3.79
  -2 -10   7   51.40    4.04
  -2 -10   6   58.70    3.98
  -2  10   6   60.94    3.60
   2 -10  -6   61.66    4.05
  -2 -10   5    9.95    1.57
   2 -10  -5    5.94    1.34
   2 -10  -4  170.90    6.62
  -2 -10   4  150.50    6.00
  -2 -10   4  159.33    6.45
  -2 -10   3  104.11    4.52
  -2 -10   3  106.44    4.67
   2 -10  -3  100.98    4.58
  -2  10   2   80.91    3.91
   2 -10  -2   79.60    3.75
  -2 -10   2   79.04    3.79
   2 -10  -1   22.03    1.78
  -2 -10   1   20.44    1.80
  -2  10   1   23.75    2.00
  -2 -10   0   23.19    1.36
  -2 -10   0   20.25    1.84
  -2  10   0   19.70    1.88
  -2 -10  -1   21.10    1.51
  -2  10  -1   20.74    2.02
  -2 -10  -2    6.16    1.11
  -2 -10  -2    3.37    0.74
  -2 -10  -3   23.48    2.05
  -2 -10  -3   39.74    2.70
  -2 -10  -4  439.54   13.54
  -2 -10  -4  423.01   13.54
  -2  10  -4  430.46   14.25
  -2 -10  -5  113.20    5.39
  -2 -10  -5  119.75    5.77
  -2 -10  -5  109.82    5.24
  -2  10  -5  116.77    5.94
  -2 -10  -5  108.20    5.44
  -2  10  -5  105.19    6.22
   2  10   5  109.46    5.75
  -2 -10  -6   31.22    3.05
   2  10   6   28.60    2.60
  -2 -10  -6   27.35    2.73
  -2 -10  -6   28.22    2.51
   2  10   6   30.12    3.04
  -2  10  -6   32.69    3.06
  -2  10  -6   27.44    3.16
  -2 -10  -6   27.92    2.72
   2  10   7  160.06    7.35
   2  10   7  171.99    8.23
  -2 -10  -7  190.97    8.59
  -2 -10  -7  177.52    7.88
  -2  10  -7  167.43    7.89
  -2 -10  -7  177.09    7.82
  -2  10  -7  175.60    8.88
   2  10   8   96.17    6.05
   2 -10   8  109.58    6.40
  -2  10  -8  100.56    6.56
  -2 -10  -8  107.93    6.06
  -2 -10  -9  138.07    7.19
  -2  10  -9  139.81    7.82
   2  10   9  141.30    7.48
   2 -10   9  148.99    7.68
  -2 -10 -10    8.51    1.76
   2  10  10   10.64    1.93
  -2  10 -10    7.86    1.88
  -2  10 -11   74.69    4.80
  -2 -10 -11   87.17    4.86
  -2 -10 -12    1.92    0.87
   2 -10  12    2.71    1.00
  -2 -11  14   52.94    3.03
  -2 -11  14   55.95    3.36
  -2 -11  14   61.35    3.43
   2 -11 -13   43.65    3.36
  -2 -11  13   36.95    3.13
  -2  11  12    1.69    1.06
   2 -11 -12    2.32    1.17
  -2 -11  12    1.47    1.11
   2 -11 -11   95.32    5.73
  -2  11  11   97.71    6.14
  -2 -11  11   99.12    6.39
  -2  11  10    2.71    1.31
  -2  11  10    3.41    1.36
  -2 -11  10    1.26    1.33
   2 -11 -10    3.50    1.41
  -2 -11   9    0.96    1.12
  -2  11   9    0.22    0.77
  -2  11   9    1.80    1.08
  -2 -11   9    0.24    0.91
  -2  11   8   81.04    4.74
  -2 -11   8   68.89    5.11
   2 -11  -8   72.75    4.93
  -2 -11   8   68.65    5.13
  -2  11   8   68.40    4.84
  -2  11   7  193.63    8.54
  -2 -11   7  199.74    8.87
   2 -11  -7  193.54    8.61
  -2  11   7  210.43    8.21
  -2 -11   7  196.18    8.97
   2 -11  -6   21.88    2.52
  -2 -11   6   17.28    2.21
  -2  11   6   17.29    1.95
  -2  11   6   18.84    2.25
  -2 -11   6   19.28    2.42
   2 -11  -5    4.11    1.22
  -2 -11   5    2.61    0.91
  -2 -11   4   17.48    2.00
   2 -11  -4   19.21    2.16
   2 -11  -3   18.61    1.98
  -2 -11   3   21.59    2.00
  -2 -11   2  242.09    8.48
  -2  11   2  239.52    8.55
   2 -11  -2  255.33    8.41
   2 -11  -1   68.52    3.41
  -2  11   1   66.29    3.71
  -2 -11   1   70.79    3.70
   2 -11   0  405.70   12.25
  -2 -11   0  429.52   12.87
  -2  11   0  406.01   13.01
  -2 -11  -1   30.54    1.90
  -2  11  -1   29.26    2.50
  -2 -11  -2   11.17    1.52
  -2  11  -2   14.64    1.82
  -2 -11  -2   10.81    1.28
  -2 -11  -3  689.06   19.61
  -2 -11  -3  651.53   18.99
  -2 -11  -4  247.17    9.17
  -2 -11  -4  262.41    9.35
  -2  11  -4  259.30    9.99
   2  11   4  239.70    9.62
  -2  11  -4  261.45   10.58
  -2  11  -5  138.34    7.35
   2  11   5  137.57    6.76
  -2 -11  -5  128.00    6.32
  -2 -11  -5  147.09    6.33
  -2  11  -5  133.85    6.76
  -2 -11  -5  134.93    6.31
  -2 -11  -5  138.94    6.19
  -2 -11  -6  507.62   15.80
  -2  11  -6  505.40   16.86
  -2  11  -6  500.65   17.64
  -2 -11  -6  527.04   16.89
  -2 -11  -6  529.37   16.35
  -2 -11  -6  501.30   16.12
   2  11   6  461.85   15.50
   2  11   6  515.84   17.02
  -2  11  -7  399.97   14.47
  -2  11  -7  415.97   15.51
   2  11   7  418.17   14.87
  -2 -11  -7  395.95   13.95
  -2 -11  -7  422.06   14.88
   2  11   7  381.45   13.51
  -2 -11  -7  432.40   14.21
  -2  11  -8   84.05    5.91
   2  11   8   81.46    5.45
   2 -11   8   84.40    5.58
  -2 -11  -8   78.79    5.06
  -2 -11  -9    8.58    1.82
   2 -11   9   10.26    2.03
   2  11   9    8.73    1.86
  -2  11  -9    9.87    2.15
  -2 -11 -10    2.23    1.03
   2 -11  10    0.96    1.08
  -2  11 -10    2.04    1.05
   2  11  10    0.92    0.78
  -2 -11 -11   87.36    4.70
  -2 -11 -12   34.61    2.34
  -2  11 -12   35.22    2.55
   2 -12 -14   18.03    1.61
   2 -12 -13   99.08    4.98
  -2 -12  13   95.07    5.12
  -2 -12  13   97.95    4.92
  -2 -12  12    5.34    1.46
   2 -12 -12    4.67    1.38
  -2 -12  12    5.29    1.58
  -2  12  12    4.30    1.27
  -2  12  11    1.27    1.15
  -2  12  11    0.83    0.97
   2 -12 -11    0.37    0.92
  -2 -12  11    1.62    1.19
  -2  12  10  292.78   11.50
   2 -12 -10  313.30   11.95
  -2  12  10  304.90   12.26
  -2 -12  10  287.23   12.47
  -2  12   9   68.49    5.00
  -2 -12   9   67.43    5.30
  -2  12   9   67.37    4.63
  -2  12   8  193.53    8.91
  -2 -12   8  200.01    9.48
  -2  12   8  200.98    8.44
  -2 -12   8  189.45    9.17
   2 -12  -8  187.62    8.80
   2 -12  -7  350.93   13.21
  -2 -12   7  360.73   13.55
  -2  12   7  381.09   13.48
  -2 -12   7  349.00   13.58
  -2  12   7  401.25   12.94
  -2  12   6   11.59    1.84
   2 -12  -6    8.64    1.73
  -2 -12   6    6.72    1.56
  -2  12   6   11.66    1.66
  -2 -12   6    6.82    1.52
  -2  12   5   89.13    4.97
  -2 -12   5   79.63    4.71
   2 -12  -5   92.89    5.08
  -2 -12   5   77.39    5.05
  -2 -12   4   38.35    2.97
   2 -12  -4   40.53    3.15
  -2 -12   4   42.19    2.88
  -2 -12   3   43.35    3.02
   2 -12  -3   64.76    3.68
   2 -12  -2  221.43    7.80
  -2 -12   2  216.97    7.98
  -2  12   2  203.78    7.88
  -2 -12   1  266.84    9.32
   2 -12  -1  268.39    8.82
  -2  12   1  251.75    9.30
  -2  12   0    0.81    0.63
   2 -12   0    1.95    0.69
  -2 -12   0    1.10    0.74
   2 -12   1   89.38    4.12
  -2  12  -1   94.11    4.99
  -2  12  -2   72.61    4.42
  -2 -12  -2   67.97    3.44
  -2 -12  -2   64.95    3.93
  -2 -12  -3    4.93    1.03
  -2 -12  -3    7.08    1.36
   2  12   3    3.95    1.17
   2  12   4    4.34    1.27
  -2 -12  -4    3.62    1.02
  -2 -12  -4    6.14    1.30
  -2  12  -4    6.04    1.42
  -2  12  -5   54.64    4.14
  -2 -12  -5   46.50    3.62
  -2 -12  -5   46.51    3.39
   2  12   5   40.94    3.59
  -2 -12  -5   39.93    3.30
  -2 -12  -5   45.71    3.44
  -2 -12  -6  129.41    6.04
   2  12   6  102.65    5.41
  -2 -12  -6  114.48    5.92
  -2 -12  -6  113.56    6.26
   2  12   6  133.83    6.79
  -2 -12  -6  119.91    5.96
  -2  12  -6  111.94    6.45
  -2  12  -6  123.71    7.11
  -2  12  -7   -0.24    1.10
  -2 -12  -7    3.01    1.11
   2  12   7    1.24    1.04
  -2 -12  -7    0.83    1.00
   2 -12   7    1.03    1.16
   2  12   7   -0.31    0.79
   2  12   8    0.84    1.05
   2 -12   8    4.87    1.67
  -2 -12  -8    1.95    1.11
  -2  12  -8    1.44    1.16
   2 -12   9    0.41    1.05
   2  12   9    1.00    1.11
  -2 -12  -9    0.17    0.79
   2  12  10    1.38    1.01
  -2 -12 -10    0.62    0.79
   2 -12  10    0.72    0.95
   2 -12  11    7.80    1.50
  -2 -12 -11    7.14    1.27
  -2  12 -12   20.66    1.72
  -2 -13  13   65.42    3.45
  -2 -13  13   61.62    3.76
   2 -13 -13   66.39    3.72
  -2 -13  13   55.64    3.45
  -2 -13  12   24.33    2.74
  -2 -13  12   21.54    2.06
  -2  13  12   24.48    2.56
  -2 -13  12   24.04    2.55
   2 -13 -12   24.35    2.60
  -2 -13  11   55.63    4.54
  -2  13  11   57.39    4.13
   2 -13 -11   63.38    4.36
  -2  13  11   63.28    4.46
  -2 -13  11   47.23    4.01
  -2  13  10   31.86    3.35
  -2  13  10   28.98    2.98
  -2 -13  10   24.77    3.20
  -2  13   9    4.74    1.47
  -2  13   9    7.06    1.72
  -2 -13   9    6.79    1.86
  -2 -13   8  195.90    9.24
  -2  13   8  171.22    8.45
  -2 -13   8  160.68    8.55
   2 -13  -8  191.48    8.73
  -2  13   8  189.44    8.11
  -2 -13   7    9.35    1.91
  -2 -13   7    7.73    1.73
   2 -13  -7    8.86    1.99
  -2  13   7    7.17    1.66
  -2 -13   7    9.71    2.05
  -2  13   7    7.96    1.61
  -2  13   6    0.15    0.75
   2 -13  -6   -0.18    1.00
  -2  13   6    0.18    0.63
  -2 -13   6    0.85    0.87
  -2 -13   6   -0.19    0.85
  -2 -13   6    0.19    0.87
   2 -13  -5    9.52    2.02
  -2 -13   5    8.90    1.64
  -2  13   5    8.38    1.61
  -2 -13   5   10.03    1.75
  -2 -13   5   10.24    1.84
  -2 -13   4   39.09    3.16
  -2 -13   4   43.20    3.63
  -2  13   4   43.18    3.37
   2 -13  -4   43.58    3.41
  -2  13   4   38.35    3.11
  -2 -13   4   47.52    3.22
  -2 -13   4   42.94    3.54
  -2 -13   3   13.81    1.74
  -2 -13   3   10.76    1.83
   2 -13  -3   11.47    1.67
  -2  13   3   13.70    1.78
   2 -13  -2   51.66    3.29
  -2  13   2   48.80    3.31
  -2 -13   2   52.34    3.41
  -2 -13   1   -0.14    0.57
   2 -13  -1    2.44    0.85
  -2  13   1    1.27    0.66
  -2 -13   0  660.18   19.55
  -2  13   0  627.83   19.68
   2 -13   0  679.31   18.68
  -2 -13  -1  511.72   16.06
   2 -13   1  476.31   14.21
  -2 -13  -1  499.95   15.46
  -2  13  -1  458.27   15.57
  -2 -13  -2   51.77    3.56
  -2 -13  -2   49.95    3.84
  -2  13  -2   53.60    3.88
  -2 -13  -3   85.32    4.78
   2  13   3   70.77    4.73
  -2  13  -3   79.41    5.03
  -2 -13  -4    5.58    1.33
   2  13   4    7.26    1.61
  -2 -13  -5    1.24    0.79
  -2 -13  -5    2.01    1.12
   2  13   5    0.97    0.83
  -2 -13  -5    2.12    0.96
  -2 -13  -5    0.77    0.87
  -2  13  -5    0.42    0.74
   2  13   6    8.91    1.86
  -2 -13  -6    8.92    1.80
  -2 -13  -6   10.47    1.72
   2 -13   6    8.47    1.81
   2 -13   6    9.94    1.94
  -2  13  -6   10.86    2.04
  -2 -13  -6    9.43    1.76
  -2 -13  -6    9.37    1.68
  -2 -13  -7    0.33    1.00
   2 -13   7    0.20    0.93
   2  13   7   -0.15    0.75
   2  13   7   -0.21    0.92
  -2 -13  -7    1.14    0.84
   2  13   8  262.71   10.81
  -2 -13  -8  239.97    9.83
   2 -13   8  264.72   10.83
  -2 -13  -9  269.45   10.31
   2  13   9  281.17   10.96
   2 -13   9  273.12   11.05
   2 -13  10    0.67    1.07
  -2 -13 -10    0.41    0.64
   2  13  10    0.32    0.81
  -2 -13 -11   26.86    2.11
  -2  13 -11   24.31    2.12
  -2  13 -11   28.96    2.31
   2 -13  11   26.56    2.43
   2 -14 -13    6.66    1.14
  -2 -14  13    8.01    1.27
  -2 -14  12   13.33    1.72
  -2 -14  12   11.50    1.42
  -2 -14  12   10.80    1.77
  -2  14  11   18.56    2.35
  -2 -14  11   19.49    2.65
  -2 -14  11   18.04    2.33
  -2  14  11   17.98    2.37
  -2 -14  11   14.83    2.00
  -2  14  10   38.64    3.43
  -2 -14  10   35.80    3.53
  -2  14  10   42.95    3.73
  -2 -14  10   31.06    3.46
  -2  14   9    0.71    0.91
  -2 -14   9    0.22    0.93
  -2 -14   9    2.80    1.40
  -2  14   9    0.63    0.89
  -2  14   8   71.37    5.00
  -2 -14   8   61.77    4.98
  -2 -14   8   70.07    5.20
  -2  14   8   79.53    4.85
  -2 -14   7   21.60    2.81
  -2 -14   7   20.61    2.74
  -2 -14   7   25.33    3.16
   2 -14  -7   24.64    2.94
  -2  14   7   28.96    2.82
  -2  14   7   21.14    2.73
  -2  14   6   62.75    4.51
  -2 -14   6   63.92    4.64
  -2 -14   6   65.82    4.70
  -2 -14   6   60.01    4.70
  -2  14   6   73.35    4.38
   2 -14  -6   66.17    4.61
   2 -14  -5    1.91    1.24
  -2 -14   5    2.44    1.12
  -2 -14   5    3.14    1.11
  -2  14   5    2.83    1.06
  -2  14   4    0.84    0.79
  -2 -14   4    0.14    0.56
  -2 -14   4    2.26    1.24
   2 -14  -4    0.16    0.91
  -2 -14   4   -0.19    0.74
  -2  14   3   19.64    2.26
  -2 -14   3   24.91    2.74
  -2  14   3   21.09    2.41
   2 -14  -3   23.43    2.44
  -2 -14   3   24.65    2.68
  -2 -14   3   24.42    2.44
  -2 -14   2  210.01    8.84
   2 -14  -2  222.32    8.24
  -2  14   2  198.65    8.34
  -2  14   2  214.54    8.51
  -2 -14   2  218.84    8.57
  -2  14   2  212.53    8.37
   2 -14  -1   33.10    2.65
  -2 -14   1   31.45    2.82
  -2  14   1   40.45    3.15
  -2 -14   1   34.49    3.09
  -2 -14   1   33.66    3.13
  -2  14   1   30.42    2.82
  -2 -14   0  117.80    5.80
  -2 -14   0  107.65    5.93
   2 -14   0  110.39    4.93
  -2 -14   0  110.73    5.79
  -2  14   0  110.42    5.72
  -2  14   0  106.85    5.69
  -2 -14  -1   25.88    2.62
  -2 -14  -1   27.20    2.86
   2  14   1   22.98    2.57
  -2  14  -1   25.23    2.69
  -2  14  -1   22.42    2.59
  -2 -14  -2   65.62    4.58
   2  14   2   61.31    4.34
  -2  14  -2   56.89    4.24
   2  14   3  329.17   12.30
  -2 -14  -3  316.86   11.74
  -2  14  -3  326.28   12.49
   2 -14   4    2.98    1.05
  -2 -14  -4    1.56    0.98
   2  14   4    1.38    0.96
  -2 -14  -4    1.94    1.03
   2 -14   4    3.55    1.07
  -2 -14  -5   14.82    1.98
   2 -14   5   18.44    2.37
  -2 -14  -5   17.28    2.23
   2 -14   5   19.16    2.39
  -2 -14  -5   15.92    2.23
  -2  14  -5   16.83    2.54
   2  14   5   18.01    2.51
  -2 -14  -6   56.96    3.95
   2  14   6   64.14    4.62
  -2 -14  -6   48.78    3.74
   2 -14   6   53.91    4.21
   2  14   7   36.55    3.60
  -2 -14  -7   41.48    3.34
  -2 -14  -7   41.59    3.38
   2 -14   7   33.27    3.42
   2  14   8   86.47    5.49
  -2 -14  -8   88.54    5.08
   2 -14   8   99.54    5.82
   2  14   9    9.75    1.78
  -2 -14  -9    9.25    1.58
   2 -14   9    8.92    1.78
  -2 -14 -10    0.46    0.66
   2 -14  10    0.76    0.86
  -2  14 -10   -0.12    0.63
   2  14  10   -0.28    0.76
   2 -14  11   10.97    1.47
  -2  14 -11   11.30    1.32
  -2 -15  12    6.52    1.00
  -2 -15  12    6.36    1.34
  -2 -15  11   -0.13    0.76
  -2 -15  11    1.21    0.95
  -2  15  11    0.15    0.69
  -2 -15  11    0.42    0.78
  -2  15  11    1.14    0.98
  -2 -15  10   13.08    2.04
  -2 -15  10   14.10    2.10
  -2  15  10   18.68    2.39
  -2 -15  10   18.60    2.59
  -2  15  10   15.17    2.18
  -2  15   9   23.34    2.66
  -2 -15   9   17.23    2.46
  -2 -15   9   17.43    2.57
  -2  15   9   21.39    2.69
  -2  15   8    1.41    1.03
  -2 -15   8    1.97    1.21
  -2 -15   8    0.64    0.91
  -2  15   8    1.03    1.10
  -2  15   7  107.30    6.23
  -2 -15   7  104.68    6.40
  -2 -15   7  109.37    6.49
  -2  15   7  119.62    5.99
  -2  15   6   44.10    3.84
  -2 -15   6   53.22    4.40
   2 -15  -6   50.95    4.11
  -2 -15   6   55.84    4.51
  -2 -15   6   51.64    4.14
  -2  15   6   60.05    3.98
  -2 -15   5    1.26    1.21
  -2  15   5    0.37    0.75
  -2  15   5    2.28    1.09
   2 -15  -5    1.06    1.14
  -2 -15   5    1.03    0.97
  -2  15   4  311.25   11.61
  -2 -15   4  309.68   12.10
   2 -15  -4  321.35   11.51
  -2 -15   4  292.05   11.72
   2 -15  -3   25.83    2.66
  -2 -15   3   25.02    2.77
  -2 -15   3   26.09    2.66
  -2  15   3   22.22    2.44
  -2  15   3   19.19    2.37
   2 -15  -2   87.09    4.73
  -2  15   2   85.43    4.99
  -2  15   2   83.45    4.85
  -2 -15   2   88.83    5.25
  -2 -15   2   90.10    5.07
  -2  15   2   74.15    4.62
  -2 -15   1    3.77    1.25
  -2 -15   1    2.60    1.14
  -2  15   1    6.66    1.42
  -2 -15   1    4.19    1.25
   2 -15  -1    4.68    1.22
  -2  15   1    7.04    1.44
  -2 -15   0   47.16    3.65
   2 -15   0   46.58    3.56
  -2 -15   0   46.62    3.72
  -2 -15   0   50.53    3.97
  -2  15   0   43.39    3.51
  -2  15   0   42.26    3.59
   2  15   1    0.19    0.70
  -2 -15  -1    0.39    1.02
  -2 -15  -1    0.17    0.74
  -2  15  -1    4.32    1.29
  -2  15  -1    4.19    1.29
  -2  15  -2   68.63    4.74
   2  15   2   76.70    5.07
  -2  15  -2   74.17    5.06
  -2 -15  -2   77.73    5.19
   2  15   3    0.41    0.76
  -2  15  -3    0.22    0.89
  -2 -15  -3    0.55    0.80
   2  15   4   89.25    5.52
  -2 -15  -4   74.23    4.56
  -2 -15  -4   81.11    5.12
  -2 -15  -5  249.95    9.53
   2  15   5  268.95   10.80
  -2 -15  -6   10.33    1.64
   2  15   6   12.19    2.14
   2 -15   6    7.84    1.73
  -2 -15  -6   12.94    1.94
  -2 -15  -7    5.75    1.43
   2  15   7    6.65    1.67
  -2 -15  -7    7.00    1.41
   2 -15   7    4.13    1.41
   2  15   8   15.18    2.25
   2 -15   8   15.69    2.25
  -2 -15  -8   15.44    1.97
   2  15   9    2.42    0.97
  -2 -15  -9    2.22    0.86
   2 -15   9    2.30    1.16
   2  15  10   -0.49    0.66
   2 -15  10   -0.13    0.64
  -2 -15 -10    0.09    0.34
   2 -15  11    0.26    0.48
  -2 -16  12   34.28    2.49
  -2  16  11    4.11    1.10
  -2 -16  11    3.86    1.00
  -2 -16  11    2.61    1.01
  -2  16  11    1.67    0.82
  -2  16  10   95.72    5.05
  -2 -16  10   89.29    5.00
  -2  16  10   94.19    5.24
  -2 -16  10   89.02    4.94
   2 -16 -10   93.91    5.12
  -2 -16  10   87.24    5.30
  -2  16   9    6.08    1.43
   2 -16  -9    3.58    1.29
  -2 -16   9    3.43    1.29
  -2  16   9    4.02    1.26
  -2 -16   9    3.87    1.21
  -2 -16   9    3.32    1.38
  -2  16   8   57.21    4.29
  -2  16   8   57.06    4.04
  -2 -16   8   55.41    4.28
  -2 -16   8   60.40    4.58
  -2 -16   8   53.97    4.35
  -2 -16   7  815.36   25.34
  -2  16   7  825.72   24.92
  -2 -16   7  776.48   24.82
  -2 -16   7  809.56   24.91
  -2  16   7  856.94   24.36
  -2 -16   6   40.00    3.87
  -2 -16   6   39.48    3.74
  -2  16   6   48.74    3.61
  -2  16   6   41.56    3.68
  -2 -16   5   32.04    3.50
   2 -16  -5   30.76    3.16
  -2 -16   5   34.03    3.40
  -2  16   5   39.23    3.19
  -2  16   5   33.66    3.27
  -2 -16   4  198.77    9.16
  -2 -16   4  194.65    8.79
   2 -16  -4  196.96    8.42
  -2  16   4  189.25    8.51
   2 -16  -3   52.74    3.92
  -2 -16   3   55.49    4.23
  -2 -16   3   56.78    4.10
  -2  16   3   59.76    4.08
  -2  16   3   53.20    4.05
  -2  16   2    4.65    1.22
  -2  16   2    5.70    1.42
  -2 -16   2    2.61    1.21
  -2 -16   2    2.33    1.03
  -2 -16   2    2.19    1.18
  -2 -16   1  129.21    6.86
  -2  16   1  117.08    6.28
  -2  16   1  117.43    6.20
  -2 -16   1  121.47    6.40
  -2 -16   1  129.43    6.58
   2 -16   0  280.60   10.84
  -2 -16   0  306.70   11.77
  -2 -16   0  291.83   11.26
  -2 -16   0  316.14   11.46
  -2  16   0  297.94   11.17
  -2 -16  -1  128.16    6.82
   2 -16   1  113.91    6.20
  -2 -16  -1  109.97    6.18
  -2  16  -1  110.64    6.16
  -2  16  -1  103.20    6.22
   2  16   1  119.50    6.53
  -2  16  -2   92.79    5.65
  -2 -16  -2   97.63    5.94
   2  16   2   97.65    5.91
  -2  16  -2   80.09    5.56
   2  16   3   31.62    3.32
  -2 -16  -3   33.51    3.27
  -2  16  -3   25.50    2.99
  -2  16  -3   29.67    3.37
  -2 -16  -4   51.38    3.72
   2  16   4   65.21    4.74
   2  16   5   17.87    2.54
  -2 -16  -5   16.23    2.08
  -2 -16  -6   11.26    1.80
   2 -16   6   10.27    1.86
   2 -16   7   22.30    2.58
   2  16   7   17.82    2.42
  -2 -16  -7   21.28    2.24
   2  16   8    6.72    1.57
   2 -16   8    6.03    1.46
  -2 -16  -8    5.46    1.13
   2  16   9   36.21    2.95
   2 -16   9   34.49    2.90
   2  16  10   17.07    1.73
   2 -16  10   18.52    1.86
  -2  16 -10   15.57    1.49
   2 -17 -12    1.53    0.61
  -2  17  11   21.29    1.94
   2 -17 -11   20.23    1.96
  -2 -17  11   18.66    1.75
  -2 -17  11   15.79    1.76
  -2  17  10    8.27    1.48
   2 -17 -10   10.38    1.66
  -2  17  10    8.68    1.50
  -2 -17  10    8.44    1.50
  -2 -17  10    8.65    1.54
  -2  17   9   41.07    3.24
  -2 -17   9   39.15    3.36
  -2  17   9   38.72    3.31
  -2 -17   9   38.95    3.39
  -2 -17   9   36.10    3.01
   2 -17  -9   45.95    3.51
  -2  17   8   13.79    2.11
  -2 -17   8   11.13    1.97
  -2 -17   8   12.36    2.16
  -2 -17   8   11.79    1.91
  -2  17   8   16.01    2.11
  -2  17   7    1.86    0.98
  -2 -17   7    3.75    1.55
  -2 -17   7   -0.18    1.19
  -2  17   7    1.76    1.07
  -2 -17   6   38.52    3.85
  -2 -17   6   31.94    3.26
  -2  17   6   39.76    3.56
  -2  17   6   43.55    3.44
  -2  17   5  145.81    7.24
  -2 -17   5  141.79    7.24
  -2 -17   5  149.31    7.82
  -2  17   5  147.34    6.79
  -2  17   4   52.59    4.05
  -2 -17   4   43.22    3.79
  -2  17   3    2.27    1.18
  -2 -17   3    0.19    0.99
  -2 -17   3    0.18    0.84
  -2  17   3    1.03    0.86
  -2 -17   2  481.21   16.69
  -2 -17   2  501.36   16.26
  -2 -17   2  467.30   16.06
  -2  17   2  453.45   15.91
  -2  17   2  460.30   15.63
  -2  17   1    0.35    0.80
  -2 -17   1    0.98    1.03
  -2  17   1    0.75    0.83
  -2 -17   1    0.84    1.05
  -2 -17   1    0.55    0.89
   2 -17   0   66.08    4.51
  -2 -17   0   66.49    4.72
  -2  17   0   58.37    4.27
  -2  17   0   59.16    4.53
  -2 -17  -1   54.70    4.42
  -2 -17  -1   48.69    4.06
   2 -17   1   48.89    3.98
  -2  17  -1   50.11    4.01
   2  17   1   47.54    4.09
  -2  17  -1   41.20    3.90
   2  17   2    8.62    1.84
   2 -17   2    9.85    1.89
  -2  17  -2    5.70    1.58
  -2  17  -2    7.74    1.70
   2  17   3    3.64    1.31
  -2  17  -3    3.42    1.28
  -2  17  -4  102.07    6.02
  -2 -17  -4  101.81    5.34
   2  17   4  113.64    6.43
  -2  17  -5   31.06    3.18
  -2 -17  -5   28.48    2.69
   2  17   6  207.52    9.03
  -2 -17  -6  206.79    7.94
  -2  17  -6  184.24    8.41
   2 -17   6  192.93    8.11
   2 -17   7   18.98    2.22
   2  17   7   23.30    2.64
  -2  17  -7   18.65    2.25
   2 -17   8   20.71    2.22
  -2  17  -8   28.14    2.50
   2  17   8   26.76    2.64
   2 -17   9   15.28    1.75
  -2  17  -9   17.26    1.72
   2  17   9   17.94    1.99
  -2  17 -10    2.33    0.74
   2 -17  10    3.02    0.83
   2  17  10    2.47    0.69
   2 -18 -11   47.23    2.73
  -2  18  10    1.11    0.72
  -2 -18  10    1.55    0.81
  -2  18  10    2.10    0.81
  -2 -18  10    1.51    0.74
   2 -18 -10    1.69    0.85
  -2  18   9   19.12    2.13
   2 -18  -9   20.52    2.24
  -2 -18   9   19.35    2.23
  -2  18   9   20.95    2.28
  -2 -18   9   16.56    1.96
  -2  18   8   55.25    3.98
  -2 -18   8   62.02    4.29
  -2  18   8   60.20    3.89
  -2  18   7    1.35    0.90
  -2 -18   7    2.76    1.35
  -2  18   7    2.27    1.11
  -2 -18   6   45.64    4.07
  -2  18   6   48.11    3.77
  -2 -18   6   38.94    3.39
  -2  18   6   43.68    3.39
  -2 -18   5   29.27    3.36
  -2  18   5   26.06    2.88
  -2  18   5   26.73    2.67
  -2 -18   5   25.90    2.85
  -2  18   4  160.14    7.66
  -2 -18   4  160.35    7.59
  -2  18   3    0.39    0.88
  -2 -18   3    0.90    0.92
  -2  18   2   11.57    1.87
  -2  18   2    9.42    1.88
  -2 -18   2   11.69    2.27
  -2 -18   2    9.98    1.88
  -2 -18   1   85.18    5.67
  -2  18   1   86.45    5.18
  -2  18   1   90.50    5.51
   2 -18   0   78.07    5.02
  -2 -18   0   83.62    5.58
  -2  18   0   74.01    4.86
   2  18   0   73.93    5.20
   2  18   1    1.74    0.96
   2 -18   1    2.09    1.14
  -2 -18  -1    0.65    1.17
  -2  18  -1    0.95    0.87
   2 -18   2   60.42    4.58
   2  18   2   64.34    4.80
  -2  18  -2   62.97    4.53
   2  18   3    2.75    1.17
   2 -18   3    2.40    1.29
  -2  18  -3    2.13    1.10
  -2 -18  -3    3.17    1.11
  -2  18  -4   17.33    2.40
  -2 -18  -4   18.96    2.23
   2  18   5   11.21    1.99
  -2 -18  -5   12.43    1.74
  -2  18  -5   11.66    1.92
   2  18   6   -0.36    0.82
  -2  18  -6    0.16    0.82
  -2 -18  -6    0.24    0.74
   2  18   7    3.04    1.19
  -2  18  -7    2.59    0.95
   2  18   8    1.60    0.85
  -2  18  -8    0.53    0.63
  -2  18  -9    2.06    0.56
   2  18   9    3.53    0.90
   2 -18   9    3.41    0.93
  -2  19  10   41.97    2.65
  -2 -19  10   46.96    2.76
  -2  19  10   47.70    2.81
   2 -19 -10   51.09    2.90
  -2  19   9    6.62    1.25
  -2 -19   9    5.44    1.26
   2 -19  -9    6.73    1.25
  -2  19   9    6.71    1.26
  -2 -19   8   10.92    1.80
  -2  19   8    8.97    1.53
  -2  19   8   10.84    1.64
   2 -19  -8    9.18    1.56
  -2  19   7    9.88    1.62
  -2  19   7    9.59    1.69
  -2 -19   7   10.41    1.90
  -2  19   6   46.49    3.70
  -2 -19   6   44.87    3.98
  -2  19   6   56.10    3.68
  -2  19   5   56.22    4.15
  -2 -19   5   52.93    4.42
  -2  19   5   58.02    3.84
  -2  19   4  453.58   15.55
  -2  19   4  452.08   14.68
  -2 -19   3   63.05    4.85
  -2  19   3   65.11    4.60
  -2  19   2   51.68    4.06
  -2  19   2   45.44    3.65
  -2 -19   2   52.44    4.41
  -2  19   1    4.37    1.44
  -2 -19   1    3.02    1.35
  -2  19   1    2.59    1.04
  -2 -19   0   26.08    3.16
   2 -19   0   28.20    2.96
  -2  19   0   26.73    2.83
   2  19   0   27.76    3.14
  -2  19   0   28.50    3.04
   2  19   1    3.03    1.25
  -2  19  -1    1.63    0.98
  -2 -19  -1    0.64    1.23
   2 -19   1    1.31    1.12
   2 -19   2  183.71    8.33
   2  19   2  189.21    8.73
  -2 -19  -2  164.84    7.17
  -2  19  -2  178.83    8.12
  -2  19  -3    0.89    0.84
   2 -19   3    2.28    1.22
  -2 -19  -3    0.53    0.76
   2  19   3    0.81    1.04
   2  19   4   20.37    2.60
   2 -19   4   18.14    2.46
  -2  19  -4   18.77    2.31
  -2 -19  -4   18.74    2.05
   2 -19   5  143.82    7.01
   2  19   5  151.03    7.19
  -2  19  -5  140.34    6.62
  -2 -19  -5  142.73    6.01
   2  19   6   13.04    1.93
   2 -19   6   12.78    1.96
  -2  19  -6   12.29    1.72
  -2  19  -7    1.84    0.70
   2 -19   7    2.22    1.07
   2  19   7    1.67    0.83
  -2  19  -8    2.02    0.61
   2 -19   8    2.56    0.98
   2  19   8    2.98    0.92
   2 -19   9   35.12    2.22
  -2  20   9    1.43    0.72
  -2  20   9    1.07    0.64
  -2 -20   9    1.00    0.67
   2 -20  -9    1.46    0.69
  -2  20   8   67.00    3.87
  -2  20   8   63.60    3.60
  -2 -20   8   67.94    3.98
   2 -20  -8   64.86    3.69
  -2  20   7   29.35    2.71
  -2 -20   7   39.41    3.25
  -2  20   7   36.64    2.77
  -2 -20   6   49.62    3.93
  -2  20   6   55.62    3.56
  -2  20   6   54.41    3.83
  -2  20   5    1.82    1.01
  -2  20   5    0.27    0.73
  -2  20   4    1.40    0.92
  -2  20   4    1.39    0.88
  -2  20   3  121.84    6.44
  -2 -20   3  125.44    6.93
  -2 -20   2  325.69   12.69
  -2  20   2  321.60   12.16
   2  20  -1   10.20    2.08
  -2 -20   1   12.80    2.28
  -2  20   1    9.99    1.73
  -2  20   1   10.34    1.89
   2 -20   0   53.67    4.00
  -2  20   0   53.52    4.12
  -2  20   0   49.92    3.75
  -2 -20   0   56.22    4.43
   2  20   0   49.37    4.19
   2 -20   1   23.32    2.70
   2  20   1   19.53    2.66
  -2  20  -1   20.54    2.52
  -2  20  -1   18.87    2.31
   2  20   2   10.58    1.94
   2 -20   2   12.99    2.06
  -2  20  -2   10.20    1.72
   2 -20   3    8.81    1.76
   2  20   3    8.86    1.76
  -2  20  -3    8.22    1.51
   2  20   4    4.89    1.43
   2 -20   4    5.93    1.50
  -2  20  -4    6.45    1.35
   2 -20   5   29.57    2.85
   2  20   5   36.02    3.09
  -2  20  -5   34.37    2.75
  -2  20  -6    9.49    1.37
   2 -20   6   11.75    1.75
   2  20   6   11.44    1.69
   2  20   7   19.84    2.04
   2 -20   7   19.45    1.98
  -2  20  -7   21.33    1.68
  -2  20  -8   14.79    1.57
   2  20   8   13.12    1.40
   2 -20   8   12.72    1.40
   2 -21  -9   60.46    2.86
  -2 -21   9   62.00    3.02
  -2  21   8    1.97    0.71
  -2 -21   8    0.72    0.66
  -2  21   8    1.46    0.69
   2 -21  -8    0.88    0.65
  -2 -21   8    1.91    0.85
  -2  21   7    8.04    1.27
  -2 -21   7    9.85    1.65
  -2  21   7    8.69    1.38
  -2  21   6    2.24    0.91
  -2 -21   6    4.40    1.41
  -2  21   6    2.70    0.98
  -2  21   5    8.08    1.36
  -2  21   5    7.98    1.50
  -2  21   4    7.90    1.53
  -2  21   4    6.86    1.30
  -2  21   3   72.05    4.54
  -2 -21   3   67.65    4.78
  -2  21   3   66.60    3.90
   2  21  -2   50.38    4.10
  -2 -21   2   52.12    4.22
  -2  21   2   44.80    3.68
  -2  21   1   23.22    2.65
   2  21  -1   27.02    3.02
  -2 -21   1   28.85    3.18
  -2 -21   0  102.83    5.89
  -2  21   0   97.38    5.48
   2  21   0  102.77    5.94
   2 -21   0   90.63    5.18
  -2  21   0   95.59    5.15
   2  21   1    2.50    1.24
  -2  21  -1    1.62    0.83
   2 -21   1    2.19    1.09
  -2  21  -1    2.46    1.04
  -2  21  -2   12.90    1.88
   2  21   2   13.43    2.05
   2 -21   2   13.78    1.98
  -2  21  -2   12.49    1.76
  -2  21  -3    1.91    0.84
   2  21   3    3.54    1.30
   2 -21   3    3.13    1.21
  -2  21  -3    3.17    1.02
  -2  21  -3    2.90    1.00
  -2  21  -4    0.70    0.68
   2 -21   4    0.42    0.74
  -2  21  -4   -0.14    0.70
   2  21   4    0.77    0.85
   2 -21   5   22.49    2.27
   2  21   5   22.94    2.34
  -2  21  -5   23.65    1.97
  -2  21  -5   20.35    2.21
   2 -21   6    3.97    1.04
  -2  21  -6    3.60    0.77
  -2  21  -6    4.32    1.09
   2  21   6    4.94    1.11
   2 -21   7   36.17    2.35
  -2  21  -7   29.72    2.27
   2  21   7   37.34    2.42
  -2 -22   8    1.03    0.60
  -2 -22   7   12.90    1.58
  -2  22   7   11.08    1.28
  -2 -22   7   11.52    1.54
   2 -22  -7   11.18    1.32
  -2  22   7   12.31    1.40
  -2  22   6   13.59    1.51
  -2  22   6   14.25    1.67
  -2  22   5   55.34    3.52
  -2  22   5   57.22    3.24
  -2  22   4   47.30    3.00
  -2 -22   4   46.21    3.70
  -2  22   4   46.00    3.29
   2  22  -3   64.53    4.39
  -2  22   3   58.35    3.87
  -2 -22   3   58.88    4.21
  -2  22   3   60.04    3.47
   2  22  -2    2.37    1.14
  -2  22   2    2.51    1.00
  -2  22   2    3.19    0.96
  -2 -22   2    2.84    1.34
   2  22  -1   -0.18    0.86
  -2 -22   1   -0.53    1.13
  -2  22   1   -0.30    0.74
  -2  22   0    2.33    0.96
   2  22   0    3.57    1.17
  -2  22  -1  167.99    7.23
   2  22   1  187.89    8.06
  -2  22  -1  188.53    7.25
   2 -22   1  177.34    7.30
  -2  22  -2    6.22    1.19
  -2  22  -2    5.67    1.14
   2  22   2    3.49    1.11
   2 -22   2    4.76    1.29
  -2  22  -3    2.56    0.80
   2  22   3    1.88    0.95
   2 -22   3    1.46    0.90
  -2  22  -3    1.99    0.76
  -2  22  -4    4.61    0.86
  -2  22  -4    3.44    0.80
  -2  22  -4    2.87    0.88
   2 -22   4    4.88    1.10
   2  22   4    3.61    1.03
   2  22   5   73.03    3.88
   2 -22   5   76.98    3.75
   2  22   6   10.27    1.29
  -2  22  -6    8.33    1.09
   2 -22   6    8.96    1.16
  -2 -23   7   41.04    2.43
   2 -23  -6   18.72    1.54
  -2  23   6   16.94    1.54
  -2  23   6   17.31    1.44
  -2  23   5   33.52    2.35
  -2  23   5   34.01    2.21
   2  23  -5   35.94    2.78
  -2 -23   4   18.00    2.12
  -2  23   4   18.23    1.82
   2  23  -4   22.74    2.34
  -2  23   4   20.23    1.73
   2  23  -3   99.05    5.18
  -2  23   3   85.51    4.39
  -2 -23   3   87.79    4.94
  -2  23   3   92.83    4.12
  -2  23   2   39.89    2.60
   2  23  -2   45.58    3.43
  -2 -23   2   43.93    3.38
  -2  23   2   41.38    2.90
  -2  23   1    3.23    0.86
   2  23  -1    3.14    1.11
  -2  23   1    2.22    0.82
   2  23   0   80.81    4.62
  -2  23   0   66.41    3.79
  -2  23  -1    2.11    0.76
   2  23   1    1.87    0.94
   2  23   2    2.12    0.96
   2 -23   2    3.18    0.88
  -2  23  -2    2.05    0.67
   2 -23   3    0.27    0.55
   2  23   3    0.12    0.59
   2 -23   4   30.67    2.10
   2  23   4   31.48    2.39
   2  23   5   11.12    1.29
  -2 -24   5    7.46    1.25
  -2 -24   5   10.86    1.35
   2  24  -4    1.52    0.78
  -2 -24   4    2.97    0.95
  -2  24   3    3.36    0.68
  -2 -24   3    4.07    1.09
  -2  24   3    2.05    0.61
   2  24  -3    4.08    1.01
   2  24  -2   13.08    1.71
  -2  24   2   12.58    1.33
  -2  24   2   12.71    1.23
   2  24  -1   12.63    1.67
  -2  24   1   11.36    1.28
  -2  24   1   12.06    1.19
   2  24   0   28.10    2.31
  -2 -24   0   25.86    2.14
   2  24   1    0.46    0.63
   2  24   2    6.22    1.15
   2  24   3   25.38    2.00
   2  24   4    0.52    0.44
  -2 -25   4   18.88    1.62
  -2 -25   3   50.55    2.89
   2  25  -3   54.43    2.91
  -2 -25   2   17.04    1.68
   2  25  -2   22.15    1.83
  -2 -25   1    7.59    1.09
   2  25  -1    7.25    1.12
   2  25   0   15.41    1.55
   2  25   1    4.28    0.88
   2  25   2    0.87    0.50
  -3   0  15  103.63    4.86
   3   0 -13   17.96    2.34
  -3   0  12    0.51    1.05
   3   0 -12    0.60    0.96
  -3   0  12    1.15    0.98
  -3   0  11  587.93   19.03
  -3   0  11  546.03   19.76
   3   0 -11  596.12   19.04
   3   0 -10    0.17    0.74
  -3   0  10    0.56    0.79
  -3   0   9  159.20    7.19
   3   0  -9  156.64    6.34
  -3   0   9  147.84    7.46
  -3   0   8    0.33    0.71
   3   0  -8   -0.10    0.58
  -3   0   8    0.88    0.77
   3   0  -7  116.32    4.89
  -3   0   7  111.51    5.62
   3   0  -6   -0.39    0.58
  -3   0   6    0.60    0.64
   3   0  -5 1475.32   37.26
  -3   0   5 1457.19   38.29
   3   0  -4    0.24    0.31
  -3   0   4    2.98    0.72
  -3   0   3   77.11    3.34
  -3   0   2    0.95    0.41
  -3   0   2    0.60    0.34
  -3   0   1  964.21   25.34
  -3   0   1  970.15   25.61
  -3   0   0   11.60    1.17
  -3   0  -1   50.76    2.76
  -3   0  -2    0.10    0.43
  -3   0  -2    0.09    0.34
  -3   0  -3  529.99   15.97
  -3   0  -3  553.11   16.10
  -3   0  -4    0.91    0.68
  -3   0  -4    0.13    0.49
  -3   0  -5  109.77    5.61
  -3   0  -6    0.18    0.74
  -3   0  -7  210.76    9.31
  -3   0  -7  186.28    9.02
  -3   0  -7  206.34    9.40
  -3   0  -8   -0.47    0.87
  -3   0  -8   -0.24    0.74
  -3   0  -8    1.91    1.19
  -3   0  -9    8.20    1.91
  -3   0  -9    9.03    2.10
  -3   0 -10    0.72    1.02
  -3   0 -10    0.24    0.88
   3   0  10    1.06    0.94
  -3   0 -11   57.85    4.59
  -3   0 -11   63.15    4.70
  -3   0 -12    0.16    0.74
  -3   0 -12    0.71    0.59
  -3   0 -13    1.62    0.68
  -3  -1  15    3.63    1.04
  -3  -1  14    3.46    1.27
   3  -1 -14    5.33    1.22
  -3   1  14    6.76    1.48
  -3   1  14    5.04    1.45
   3  -1 -13    4.75    1.43
  -3  -1  13    4.39    1.26
  -3   1  12  123.26    7.53
   3  -1 -12  136.30    7.15
   3   1 -12  134.10    6.98
  -3  -1  12  141.63    7.25
  -3  -1  11   77.22    5.22
   3  -1 -11   75.97    5.08
  -3   1  11   71.09    5.44
  -3  -1  10   29.05    3.05
   3  -1 -10   28.77    2.62
   3  -1 -10   32.68    3.09
  -3  -1  10   34.90    3.35
  -3   1  10   30.90    3.08
  -3   1  10   25.70    3.13
   3  -1  -9   21.65    2.19
  -3  -1   9   25.17    2.71
  -3   1   9   17.97    2.43
  -3  -1   9   22.50    2.59
  -3   1   8   70.71    4.54
   3   1  -8   69.29    3.57
  -3  -1   8   78.40    4.52
   3  -1  -8   77.84    4.06
   3  -1  -7   89.15    4.23
  -3  -1   7   92.26    4.69
   3   1  -7   90.95    3.93
  -3   1   7   85.76    4.76
  -3   1   6   65.93    3.76
   3   1  -6   65.28    3.04
  -3  -1   6   73.25    3.80
   3  -1  -6   63.09    3.23
   3  -1  -5    5.38    0.92
   3   1  -5    5.16    0.81
  -3   1   5    3.53    0.88
   3  -1  -4  673.39   17.98
   3   1  -4  688.72   17.71
  -3   1   4  672.15   18.76
  -3   1   3  152.84    5.37
  -3   1   2  110.06    4.26
  -3  -1   2  116.18    4.55
  -3  -1   1 2482.68   62.66
  -3   1   1 2509.99   62.36
  -3   1   0  333.79    9.96
  -3   1  -1   20.90    1.69
  -3   1  -2   92.02    4.12
  -3  -1  -2   83.99    4.04
  -3  -1  -3    9.89    1.36
  -3   1  -3    7.22    1.16
  -3   1  -4   10.33    1.52
  -3   1  -5  178.43    7.88
  -3  -1  -5  209.06    8.26
  -3  -1  -6   45.10    3.68
  -3   1  -6   46.36    3.82
  -3   1  -6   49.61    3.84
  -3   1  -7    2.15    0.98
  -3   1  -7    2.40    1.24
  -3  -1  -7    4.25    1.35
  -3   1  -8   31.90    3.55
  -3   1  -8   19.52    2.86
  -3  -1  -8   29.18    3.39
  -3  -1  -8   26.18    3.18
  -3  -1  -9   35.37    3.78
  -3  -1  -9   34.97    3.86
  -3   1  -9   38.97    3.97
  -3  -1 -10    3.78    1.39
   3  -1  10    3.74    1.23
  -3   1 -10    4.08    1.52
  -3  -1 -10    3.57    1.48
   3  -1  11  116.49    5.51
  -3   1 -11  116.28    6.57
  -3  -1 -11  118.73    6.55
  -3   1 -12   -0.13    0.63
  -3  -1 -12    0.21    0.59
  -3  -1 -12    0.16    0.78
  -3   1 -12    0.79    0.93
  -3  -1 -13   21.50    1.87
  -3   1 -13   24.94    2.02
  -3  -2  15    1.87    0.89
  -3  -2  14   16.05    2.37
  -3  -2  14   13.26    1.79
  -3   2  14   10.85    2.06
  -3   2  14   14.69    2.05
   3  -2 -14   12.00    1.80
   3  -2 -13   49.24    3.98
  -3  -2  13   54.70    4.13
  -3  -2  12   15.18    2.65
  -3   2  12   14.70    2.61
   3  -2 -12   14.27    2.27
  -3  -2  12   15.56    2.39
   3  -2 -11    0.77    1.04
  -3   2  11    2.70    1.23
  -3  -2  11   -0.21    0.87
  -3  -2  11    2.98    1.34
  -3   2  10  175.16    8.05
  -3  -2  10  211.00    9.02
   3  -2 -10  185.99    7.80
  -3  -2  10  185.11    9.04
  -3   2  10  197.41    9.27
  -3  -2  10  179.67    8.59
   3  -2 -10  188.13    8.21
  -3   2   9  294.09   10.58
  -3  -2   9  292.13   11.13
  -3   2   9  288.79   11.44
   3  -2  -9  295.49   10.36
  -3  -2   9  280.23   11.10
  -3  -2   9  285.84   11.43
   3  -2  -9  291.71   10.45
   3  -2  -8  161.07    6.54
  -3  -2   8  153.91    6.94
  -3   2   8  148.31    7.09
  -3  -2   8  153.85    7.20
   3   2  -7    9.54    1.16
  -3   2   7   13.59    1.81
   3  -2  -7    8.06    1.40
  -3  -2   7   10.44    1.60
  -3  -2   7    9.55    1.49
   3   2  -6   82.00    3.37
  -3  -2   6   91.23    4.40
   3  -2  -6   83.06    3.89
  -3   2   6   77.72    4.25
  -3  -2   6   87.23    4.41
  -3  -2   5 1817.31   46.54
   3  -2  -5 1795.36   45.74
   3   2  -5 1821.07   45.09
  -3  -2   5 1807.40   46.55
  -3   2   5 1785.71   46.52
  -3   2   4  312.00   10.06
   3   2  -4  333.49    8.95
   3  -2  -4  321.48    9.47
  -3  -2   4  332.27   10.15
  -3  -2   3 1988.84   48.88
  -3   2   3 1891.19   48.82
  -3  -2   2  107.17    4.11
  -3   2   2  107.34    4.15
  -3  -2   2  105.74    4.35
  -3   2   2  110.78    4.46
  -3  -2   1 1710.80   43.11
  -3   2   1 1692.14   43.05
  -3  -2   1 1681.68   43.36
  -3   2   1 1721.51   43.38
  -3  -2   0 1051.59   28.13
  -3   2   0 1104.70   28.11
  -3  -2  -1   16.51    1.56
  -3  -2  -1   19.69    1.67
  -3   2  -1   21.81    1.71
  -3  -2  -2    1.65    0.65
  -3   2  -2    1.90    0.62
  -3   2  -2    1.55    0.58
  -3  -2  -3    0.57    0.61
  -3   2  -3    1.01    0.65
  -3   2  -4  287.10   10.35
  -3  -2  -4  304.19   10.50
  -3  -2  -4  298.57   10.45
  -3  -2  -5  390.67   13.62
  -3   2  -5  386.50   13.56
  -3  -2  -5  414.73   13.77
  -3  -2  -6   89.58    5.42
  -3   2  -6   86.82    5.35
  -3   2  -6   94.34    5.64
  -3  -2  -6   91.37    4.68
  -3   2  -6  101.10    5.66
  -3  -2  -6   93.93    5.46
  -3  -2  -7    4.31    1.44
  -3   2  -7    4.52    1.44
  -3   2  -7    1.99    1.11
  -3  -2  -7    6.49    1.58
   3   2   7    1.88    0.85
  -3  -2  -8   37.84    3.83
  -3   2  -8   39.77    3.92
  -3  -2  -8   40.71    3.98
  -3   2  -8   38.32    4.02
  -3   2  -8   43.45    4.12
  -3  -2  -8   42.98    4.14
  -3   2  -9   14.78    2.55
  -3  -2  -9   16.85    2.73
  -3  -2  -9   23.62    3.14
   3  -2  10    9.15    1.73
  -3   2 -10   13.03    2.31
  -3  -2 -10    6.34    1.69
  -3  -2 -10    9.61    2.04
  -3   2 -10    8.62    1.98
  -3  -2 -11    6.45    1.70
  -3  -2 -11    4.04    1.15
  -3  -2 -11    5.12    1.47
  -3   2 -11    2.50    1.18
  -3   2 -11    4.97    1.53
   3  -2  11    4.14    1.22
  -3   2 -12   80.39    4.43
  -3  -2 -12   82.01    4.75
  -3  -2 -13    0.26    0.48
   3  -3 -15    2.32    0.68
  -3  -3  15    1.65    0.90
   3  -3 -14    7.05    1.42
  -3  -3  14    5.46    1.48
  -3   3  14    8.57    1.69
  -3  -3  14    9.16    1.62
   3  -3 -13   18.21    2.46
  -3   3  13   19.58    2.51
  -3  -3  13   22.73    2.70
  -3   3  12  374.21   14.58
  -3  -3  12  367.10   13.90
  -3  -3  12  366.04   14.59
   3  -3 -12  353.53   13.43
  -3  -3  11  148.03    8.20
   3  -3 -11  152.90    7.13
   3  -3 -11  146.58    7.38
  -3   3  11  150.21    8.20
  -3  -3  11  149.39    7.80
  -3   3  10  105.54    5.83
  -3  -3  10  111.63    6.36
  -3  -3  10  108.60    6.38
   3  -3 -10  107.63    5.60
  -3  -3  10   98.76    6.32
   3  -3 -10  103.14    5.68
  -3   3  10  106.33    6.43
  -3   3   9   83.02    5.25
  -3  -3   9  106.94    5.80
   3  -3  -9   91.75    5.02
   3  -3  -9  106.22    5.34
  -3  -3   9   97.27    5.78
  -3  -3   9   96.89    5.69
  -3   3   9   96.58    5.80
  -3   3   9   91.11    5.01
  -3  -3   8    4.42    1.24
  -3  -3   8    8.85    1.63
  -3   3   8    4.09    1.26
   3  -3  -8    5.77    1.28
  -3  -3   7  307.76   10.76
   3  -3  -7  310.96   10.36
  -3   3   7  302.29   10.91
  -3  -3   7  312.99   11.00
  -3  -3   6  183.93    7.06
   3  -3  -6  173.12    6.58
   3   3  -6  188.11    5.67
  -3   3   6  161.50    6.87
  -3  -3   6  173.39    7.00
   3  -3  -5    1.09    0.72
  -3   3   5    0.62    0.56
  -3   3   4 1627.37   41.99
  -3  -3   4 1640.73   41.97
   3   3  -4 1634.50   40.40
   3  -3  -4 1635.58   41.38
   3   3  -3  228.59    6.45
  -3  -3   3  243.60    7.50
  -3   3   3  247.16    7.54
  -3  -3   2  476.72   13.44
  -3   3   2  479.41   13.45
  -3   3   2  486.42   13.92
  -3  -3   2  492.45   13.87
  -3  -3   1    5.58    0.87
  -3  -3   1    5.54    0.87
  -3   3   0  333.00    9.87
  -3  -3   0  326.50    9.91
  -3  -3  -1  658.58   18.88
  -3  -3  -1  707.85   18.94
  -3   3  -1  686.36   18.84
  -3   3  -1  665.13   18.80
  -3   3  -1  702.03   18.87
  -3  -3  -2    1.21    0.58
  -3   3  -2    0.10    0.36
  -3  -3  -2    0.50    0.49
  -3   3  -2    0.29    0.44
  -3   3  -2    1.32    0.60
  -3   3  -3  223.10    8.05
  -3   3  -3  205.16    7.85
  -3  -3  -3  219.58    8.00
  -3  -3  -3  222.96    8.06
  -3   3  -3  224.13    7.63
  -3  -3  -4   75.59    4.22
  -3   3  -4   71.73    3.68
  -3  -3  -4   69.55    4.10
  -3   3  -4   70.93    4.12
  -3   3  -4   69.73    4.09
  -3  -3  -5   48.33    3.58
  -3   3  -5   50.13    3.62
  -3  -3  -6   39.53    3.49
  -3   3  -6   38.27    3.44
  -3  -3  -6   35.02    2.76
  -3  -3  -6   35.42    3.26
  -3   3  -6   37.06    3.45
  -3   3  -7  102.85    6.32
  -3   3  -7   98.77    6.10
  -3  -3  -7  107.46    6.29
  -3  -3  -7  103.20    6.22
  -3  -3  -7   99.93    6.00
   3   3   7   89.03    5.39
  -3   3  -7  102.99    6.20
  -3  -3  -8  318.21   13.52
  -3  -3  -8  376.27   14.16
  -3   3  -8  321.80   13.62
  -3   3  -8  388.23   14.35
  -3  -3  -8  377.10   14.08
  -3   3  -8  363.71   14.25
  -3  -3  -9   62.32    4.98
  -3   3  -9   58.54    4.95
  -3  -3  -9   58.58    4.90
  -3   3  -9   63.78    5.06
   3  -3  10    4.88    1.41
  -3  -3 -10    2.78    1.34
  -3   3 -10    5.18    1.57
  -3  -3 -10    5.05    1.58
  -3   3 -11   18.13    2.49
   3  -3  11   16.04    2.10
  -3  -3 -11   11.83    2.05
  -3  -3 -11   14.23    2.25
  -3  -3 -12    8.46    1.51
  -3   3 -12    6.06    1.28
   3  -3  12    7.23    1.17
  -3  -3 -13   13.16    1.36
  -3  -4  15  103.60    5.18
   3  -4 -15   91.59    4.22
   3  -4 -14   26.56    2.64
  -3  -4  14   25.91    2.93
  -3   4  14   27.05    2.95
  -3  -4  14   28.02    2.70
   3  -4 -13   23.82    2.75
  -3  -4  13   26.16    2.98
  -3   4  12  230.56   10.70
   3  -4 -12  228.69    9.92
  -3  -4  12  249.61   10.66
  -3   4  11  238.96   10.20
   3  -4 -11  248.17   10.29
  -3  -4  11  273.75   11.38
   3  -4 -11  255.08   10.10
  -3  -4  11  263.08   11.48
  -3   4  11  240.92   11.11
  -3  -4  11  265.32   11.23
   3  -4 -10  267.01   10.42
  -3   4  10  261.55   11.05
  -3  -4  10  279.21   11.63
  -3  -4  10  296.79   11.58
  -3  -4  10  284.84   11.51
   3  -4 -10  269.53   10.43
  -3   4  10  262.09   11.38
  -3   4  10  264.38   10.47
  -3   4   9  322.87   11.52
  -3  -4   9  333.15   12.57
  -3  -4   9  322.55   12.60
  -3  -4   9  354.58   12.61
   3  -4  -9  345.74   11.90
  -3   4   9  336.40   12.71
  -3   4   9  306.80   12.09
   3  -4  -9  335.66   11.65
  -3  -4   8  131.67    6.34
   3  -4  -8  122.73    5.83
  -3  -4   8  115.18    6.12
  -3   4   8  119.88    6.25
  -3   4   7 2369.20   63.22
   3  -4  -7 2462.09   62.70
  -3  -4   7 2471.71   63.34
  -3  -4   7 2489.85   63.24
   3  -4  -6   26.54    2.17
  -3   4   6   23.09    2.17
  -3  -4   6   25.91    2.31
  -3  -4   5   23.56    2.07
   3  -4  -5   21.55    1.81
  -3   4   4 3106.29   77.38
   3  -4  -4 3110.53   76.87
   3   4  -4 3075.73   75.36
  -3  -4   4 3143.14   77.32
  -3  -4   3 3455.28   77.78
  -3   4   3 3240.50   77.77
  -3  -4   2   20.44    1.46
  -3   4   2   16.50    1.36
  -3  -4   2   21.60    1.67
  -3   4   2   18.72    1.57
  -3  -4   1  628.47   17.12
  -3   4   1  633.60   17.11
  -3  -4   0  232.77    7.49
  -3   4   0  228.66    7.48
  -3  -4   0  240.00    7.60
  -3   4  -1  175.45    6.34
  -3  -4  -1  183.67    6.41
  -3   4  -1  185.35    6.36
  -3   4  -1  181.60    6.47
  -3  -4  -1  179.59    6.19
  -3  -4  -1  165.01    6.32
  -3  -4  -2  370.59   11.43
  -3  -4  -2  330.44   11.16
  -3   4  -2  345.93   11.15
  -3   4  -2  364.08   11.35
  -3  -4  -2  397.37   11.03
  -3   4  -2  358.43   11.17
  -3  -4  -3  652.39   19.23
  -3   4  -3  667.07   19.12
  -3   4  -3  683.95   19.25
  -3  -4  -3  680.10   18.36
  -3  -4  -3  650.82   19.12
  -3   4  -3  645.93   18.77
  -3   4  -4   51.31    3.45
  -3  -4  -4   56.48    3.59
  -3  -4  -4   46.97    3.35
  -3   4  -4   52.80    3.49
  -3   4  -4   50.09    3.09
  -3  -4  -5   24.14    2.55
  -3  -4  -5   27.14    2.69
  -3   4  -5   25.76    2.61
  -3   4  -5   25.72    2.61
  -3   4  -5   29.27    2.39
  -3   4  -6   74.89    5.00
  -3  -4  -6   68.35    4.78
  -3   4  -6   90.30    5.59
  -3  -4  -6   85.12    5.21
  -3   4  -6   88.56    5.32
  -3  -4  -6   88.35    5.19
  -3  -4  -6   80.02    4.42
  -3  -4  -7   48.44    4.11
  -3   4  -7   55.71    4.60
  -3   4  -7   54.42    4.41
  -3  -4  -7   50.56    4.26
  -3  -4  -7   48.74    4.16
  -3   4  -7   44.74    4.09
   3   4   7   58.43    4.16
  -3  -4  -8  256.58   10.90
  -3  -4  -8  216.76   10.30
  -3   4  -8  209.06   10.23
  -3  -4  -8  254.75   10.72
  -3   4  -8  240.92   10.71
  -3   4  -8  233.28   10.75
   3   4   8  230.55    9.93
  -3  -4  -9   16.14    2.56
  -3   4  -9   14.39    2.46
  -3  -4  -9   13.41    2.45
  -3  -4 -10   24.53    3.07
  -3   4 -10   29.32    3.39
   3  -4  10   26.04    2.91
  -3  -4 -10   25.77    3.13
   3  -4  11    0.16    0.88
  -3   4 -11    1.21    1.01
  -3  -4 -11    0.19    0.93
  -3  -4 -11    0.39    0.76
  -3  -4 -12   -0.13    0.65
  -3   4 -12    0.41    0.75
   3  -4  12    1.06    0.71
  -3  -5  15    5.29    1.01
   3  -5 -15    4.68    0.93
  -3   5  15    4.28    1.14
  -3  -5  15    5.47    1.23
  -3  -5  15    6.14    1.34
  -3  -5  14   41.94    3.35
   3  -5 -14   45.71    3.40
   3  -5 -13    7.90    1.75
  -3   5  13    7.47    1.78
  -3  -5  13    6.82    1.74
  -3  -5  13    6.28    1.63
   3  -5 -12   28.27    3.15
  -3  -5  12   24.75    3.12
  -3   5  11  204.20    9.08
   3  -5 -11  207.13    9.06
  -3  -5  11  215.92   10.11
  -3   5  11  206.29    9.89
  -3  -5  11  210.99    9.87
  -3  -5  10  344.49   13.06
  -3  -5  10  348.77   13.17
   3  -5 -10  328.44   12.08
  -3  -5  10  315.92   12.90
  -3   5  10  324.21   12.99
  -3   5  10  313.80   11.87
   3  -5 -10  338.56   12.12
  -3   5  10  307.84   12.47
   3  -5  -9    3.15    1.09
  -3  -5   9    2.21    1.18
  -3   5   9    1.41    0.92
   3  -5  -9    5.93    1.50
  -3   5   9    2.24    1.04
  -3  -5   9    2.34    1.10
  -3  -5   9    3.03    1.21
  -3   5   9    2.99    1.17
  -3  -5   8   17.54    2.26
   3  -5  -8   13.06    1.95
  -3   5   8   14.60    2.08
  -3  -5   8   12.81    1.97
  -3  -5   8   15.75    2.16
   3  -5  -7  720.58   21.01
  -3  -5   7  754.03   21.56
  -3   5   7  700.76   21.45
  -3   5   6   -0.13    0.62
  -3  -5   6    0.25    0.53
   3  -5  -6    0.55    0.84
  -3  -5   6   -0.13    0.59
  -3  -5   5  223.22    7.90
  -3  -5   5  207.03    7.60
   3  -5  -5  207.15    7.37
   3  -5  -4 1036.24   27.02
  -3  -5   4 1030.61   27.35
  -3   5   4 1008.27   27.34
  -3   5   3  311.19    9.31
  -3   5   3  303.13    9.82
  -3  -5   3  310.06    9.35
  -3  -5   3  314.41    9.80
   3  -5  -3  313.19    9.50
  -3  -5   2   57.71    2.73
  -3  -5   2   61.46    3.04
  -3   5   2   61.51    3.08
  -3   5   2   57.91    2.75
  -3  -5   1  785.26   20.98
  -3   5   1  791.65   20.96
  -3  -5   1  795.36   21.28
  -3  -5   0  394.24   11.53
  -3   5   0  379.27   11.42
  -3  -5   0  408.42   11.70
  -3  -5  -1  920.17   25.51
  -3   5  -1  981.23   25.57
  -3  -5  -1  942.89   25.48
  -3   5  -1  918.30   25.33
  -3   5  -1  947.43   25.76
  -3  -5  -2 1059.51   28.45
  -3   5  -2 1062.91   28.35
  -3  -5  -2 1014.12   28.27
  -3   5  -2 1027.91   28.21
  -3   5  -2 1022.83   28.31
  -3  -5  -3  502.26   14.74
  -3   5  -3  488.57   14.75
  -3  -5  -3  458.36   14.68
  -3  -5  -3  474.95   14.77
  -3   5  -3  475.09   14.71
  -3   5  -3  476.16   14.51
  -3  -5  -3  499.00   14.16
  -3  -5  -4  648.84   19.06
  -3   5  -4  626.42   18.52
  -3  -5  -4  603.74   18.88
  -3   5  -4  603.62   18.84
  -3  -5  -4  649.20   19.22
  -3   5  -4  634.08   19.11
  -3  -5  -4  671.80   18.02
  -3   5  -5    1.04    0.67
  -3  -5  -5    0.81    0.74
  -3   5  -5    3.11    1.00
  -3  -5  -5    0.67    0.83
  -3  -5  -5    1.96    1.04
  -3   5  -5    0.65    0.69
   3   5   6   61.12    4.14
  -3   5  -6   52.91    4.15
  -3  -5  -6   62.85    4.31
  -3   5  -6   71.19    4.76
  -3  -5  -6   68.87    4.64
  -3   5  -6   69.96    4.08
  -3  -5  -6   69.25    4.05
  -3  -5  -6   51.68    4.12
  -3   5  -6   63.36    4.70
  -3  -5  -7   82.82    5.62
  -3  -5  -7  102.06    6.07
  -3  -5  -7   93.77    5.76
   3   5   7   83.70    5.29
  -3   5  -7  102.61    6.17
  -3   5  -7   95.62    6.00
  -3  -5  -7   97.77    5.28
  -3  -5  -8   90.04    5.77
  -3  -5  -8   73.09    5.41
  -3   5  -8   66.67    5.26
  -3  -5  -8   78.55    5.56
  -3   5  -8   91.18    5.99
   3   5   8   81.49    5.30
  -3  -5  -9  133.42    7.35
  -3  -5  -9  123.03    7.27
  -3   5  -9  136.32    7.63
  -3  -5 -10  118.31    6.74
  -3   5 -10  124.29    7.07
   3  -5  10  141.55    6.93
  -3   5 -11   24.89    2.93
  -3  -5 -11   26.57    2.91
  -3  -5 -11   25.30    2.79
   3  -5  11   31.43    2.90
  -3   5 -12    3.21    1.08
  -3   5 -12    5.05    1.22
  -3  -5 -12    3.21    0.95
   3  -5  12    3.82    1.00
  -3  -6  15   63.90    3.66
  -3   6  15   62.87    3.63
   3  -6 -15   71.45    3.47
  -3  -6  15   71.09    3.53
  -3  -6  15   77.59    4.24
   3  -6 -14   41.14    3.22
  -3  -6  14   43.56    3.44
  -3  -6  13   13.05    2.17
  -3   6  13    7.46    1.71
   3  -6 -13   10.46    1.88
  -3  -6  13   10.44    2.01
   3  -6 -12  166.59    8.06
  -3  -6  12  182.42    8.92
   3  -6 -11  114.55    6.32
  -3  -6  11  121.33    7.12
  -3   6  11  112.64    6.29
  -3   6  10   81.81    5.50
  -3  -6  10   92.14    6.00
   3  -6 -10   85.76    5.32
  -3  -6  10   89.28    5.80
  -3   6  10   93.88    5.93
   3  -6 -10   79.93    5.08
  -3  -6  10   99.66    6.18
  -3   6  10   84.46    5.17
  -3   6   9  108.21    6.27
  -3   6   9  125.79    6.09
   3  -6  -9  127.11    6.46
  -3  -6   9  133.97    6.93
  -3   6   9  131.96    6.94
  -3  -6   9  128.39    7.01
  -3  -6   9  131.90    6.92
   3  -6  -9  122.31    6.16
   3  -6  -8  147.25    6.79
  -3  -6   8  139.35    6.87
  -3   6   8  143.85    7.06
  -3   6   8  150.73    6.37
  -3  -6   7  242.18    9.63
   3  -6  -7  261.62    9.51
  -3  -6   7  255.10    9.62
  -3   6   7  259.79    9.75
  -3  -6   6    0.68    0.68
   3  -6  -6    0.48    0.91
  -3  -6   5  201.17    7.46
   3  -6  -5  192.47    7.00
  -3  -6   5  182.52    7.00
  -3   6   5  184.66    7.08
  -3  -6   4 1021.46   26.43
  -3   6   4  959.58   26.33
   3  -6  -4  972.57   26.18
  -3  -6   3 1214.06   32.66
  -3   6   3 1246.92   32.75
  -3   6   3 1201.13   32.15
  -3  -6   2   99.18    3.91
  -3   6   2  100.11    3.93
  -3  -6   2  103.72    4.22
  -3   6   2  103.57    4.25
  -3  -6   2   92.96    4.16
  -3  -6   1  171.02    5.76
  -3   6   1  166.33    5.72
  -3   6   1  164.11    6.32
  -3  -6   1  182.08    6.25
  -3   6   0 3072.57   75.57
  -3  -6   0 3046.79   75.57
  -3   6   0 2990.27   76.25
  -3   6  -1 3617.94   90.99
  -3   6  -1 3701.40   90.86
  -3  -6  -1 3707.42   90.85
  -3  -6  -1 3619.44   91.03
  -3   6  -2 1386.03   36.88
  -3   6  -2 1346.11   36.59
  -3  -6  -2 1414.76   36.75
  -3   6  -2 1411.17   36.61
  -3  -6  -2 1423.17   36.47
  -3  -6  -2 1483.96   36.55
  -3  -6  -2 1321.58   36.61
  -3   6  -3    1.55    0.73
  -3  -6  -3    1.27    0.61
  -3   6  -3    0.72    0.60
  -3  -6  -3    5.15    1.10
  -3  -6  -3    0.74    0.58
  -3   6  -3    4.37    1.06
  -3  -6  -4   29.79    2.63
  -3   6  -4   25.97    2.42
  -3  -6  -4   20.22    2.22
  -3   6  -4   19.14    2.19
  -3   6  -4   24.68    2.29
  -3  -6  -4   24.52    2.41
  -3  -6  -4   23.03    2.02
  -3  -6  -5   17.26    2.19
  -3   6  -5   20.82    2.38
  -3  -6  -5   21.40    2.43
  -3   6  -5   22.04    2.47
  -3  -6  -5   23.53    2.22
  -3   6  -5   23.49    2.69
  -3  -6  -5   26.43    2.69
  -3   6  -5   22.31    2.27
   3   6   6    1.31    0.84
  -3   6  -6   -0.15    0.50
  -3   6  -6    0.39    0.75
  -3  -6  -6    0.19    0.63
  -3   6  -6    1.53    0.87
  -3  -6  -6   -0.17    0.63
  -3  -6  -6    0.94    0.83
  -3  -6  -6    0.28    0.69
   3   6   7   16.38    2.28
  -3   6  -7   14.40    2.29
  -3  -6  -7   12.10    2.13
  -3   6  -7   12.21    2.20
  -3  -6  -7   10.52    1.95
  -3  -6  -7   16.39    2.44
  -3  -6  -7   13.31    2.00
  -3  -6  -8  359.52   14.01
   3   6   8  360.27   13.50
  -3  -6  -8  374.12   14.10
  -3   6  -8  366.22   14.14
  -3   6  -8  352.69   14.07
  -3  -6  -8  362.15   13.73
   3   6   9  178.53    8.45
  -3  -6  -9  180.69    8.91
  -3   6  -9  190.41    9.22
  -3  -6  -9  181.47    8.80
  -3  -6 -10   40.02    3.68
  -3   6 -10   43.04    3.96
  -3   6 -10   40.98    3.96
  -3  -6 -10   32.36    3.41
   3  -6  10   50.17    4.00
   3   6  11   13.60    1.96
   3  -6  11   12.61    1.95
  -3  -6 -11    7.50    1.53
  -3   6 -11   12.20    1.99
  -3  -6 -12    0.11    0.56
  -3   6 -12   -0.13    0.63
  -3   6 -12    0.79    0.75
   3  -6  12    0.22    0.59
   3  -7 -15   17.35    1.57
  -3  -7  15   19.73    1.75
   3  -7 -14    7.59    1.49
  -3  -7  14    8.23    1.59
  -3   7  13  108.64    6.14
  -3  -7  13  101.16    6.06
  -3  -7  13  123.49    6.68
   3  -7 -13  110.41    6.02
   3  -7 -12  142.85    7.19
  -3  -7  12  135.18    7.59
  -3  -7  12  131.45    7.36
  -3   7  12  138.16    7.42
  -3   7  11   15.51    2.36
  -3   7  11   15.16    2.42
   3  -7 -11   13.04    2.20
  -3  -7  11   14.64    2.53
  -3   7  10   25.31    2.81
  -3   7  10   23.10    2.98
  -3  -7  10   31.16    3.54
   3  -7 -10   30.02    3.18
   3  -7 -10   25.32    2.83
  -3  -7  10   33.27    3.57
   3  -7  -9    1.27    1.07
  -3   7   9    0.19    0.75
  -3   7   9    0.20    0.92
  -3   7   9    1.56    0.93
   3  -7  -8    7.47    1.66
  -3   7   8   11.61    1.83
  -3  -7   8    6.89    1.62
  -3  -7   8   10.06    1.91
  -3   7   8    7.90    1.40
  -3  -7   7  121.30    6.14
   3  -7  -7  123.82    6.01
  -3  -7   6  131.63    5.98
   3  -7  -6  116.58    5.55
  -3   7   6  115.63    5.53
  -3  -7   6  122.79    5.54
  -3  -7   5   84.44    4.35
  -3  -7   5   76.96    3.91
  -3   7   5   70.06    3.83
   3  -7  -5   72.91    3.93
  -3   7   4  189.00    6.91
  -3  -7   4  201.80    6.98
  -3  -7   3  638.04   17.96
  -3   7   3  653.50   18.03
  -3  -7   2  135.09    4.70
  -3  -7   2  124.06    4.86
  -3   7   2  120.46    4.84
  -3   7   2  123.42    4.56
  -3  -7   2  140.86    5.29
  -3   7   1  235.39    8.13
  -3  -7   1  228.73    7.25
  -3   7   1  225.52    7.20
  -3  -7   1  235.75    7.86
  -3  -7   0  264.37    8.24
  -3   7   0  265.74    8.24
  -3   7   0  255.84    8.93
  -3  -7  -1 1067.95   28.04
  -3  -7  -1 1008.80   27.58
  -3   7  -1 1069.56   27.76
  -3   7  -2  227.82    8.43
  -3  -7  -2  216.28    8.06
  -3   7  -2  224.46    8.08
  -3  -7  -2  235.33    8.17
  -3   7  -2  237.56    8.09
  -3  -7  -2  249.48    8.12
  -3  -7  -2  240.53    8.17
  -3  -7  -3  151.65    6.22
  -3  -7  -3  145.90    6.30
  -3  -7  -3  141.74    6.20
  -3   7  -3  143.01    6.12
  -3   7  -3  151.22    6.42
  -3   7  -3  149.05    6.28
  -3  -7  -3  158.17    6.10
  -3  -7  -4  114.16    5.78
  -3   7  -4  119.82    5.78
  -3  -7  -4  124.33    5.95
  -3   7  -4  124.82    5.90
  -3  -7  -4  132.42    6.03
  -3   7  -4  122.86    5.87
  -3  -7  -4  141.38    5.65
  -3  -7  -5  542.04   18.30
  -3  -7  -5  598.25   18.64
  -3   7  -5  607.48   18.74
  -3   7  -5  578.84   18.51
  -3  -7  -5  617.89   18.85
  -3  -7  -5  610.43   17.45
  -3   7  -5  591.46   18.25
   3   7   6   26.31    2.70
  -3  -7  -6   20.80    2.57
  -3   7  -6   15.40    2.25
  -3  -7  -6   24.19    2.74
  -3  -7  -6   23.81    2.65
  -3   7  -6   24.78    2.56
  -3  -7  -6   19.80    2.30
  -3   7  -6   27.13    2.93
   3   7   7    0.96    0.93
  -3  -7  -7   -0.19    0.96
  -3  -7  -7    0.21    0.77
  -3   7  -7    0.65    0.89
  -3   7  -7    0.87    0.89
  -3  -7  -7    0.16    1.00
  -3   7  -8   17.13    2.79
  -3  -7  -8   20.65    2.81
  -3   7  -8   22.43    2.97
  -3  -7  -8   24.06    2.98
   3   7   8   25.63    3.00
   3   7   9    5.59    1.51
  -3  -7  -9    3.49    1.43
  -3   7  -9    3.42    1.48
  -3   7  -9    6.94    1.83
  -3  -7  -9    5.23    1.54
  -3  -7 -10   24.76    2.81
  -3   7 -10   23.08    2.93
  -3  -7 -10   25.61    2.94
  -3   7 -10   26.04    3.00
   3  -7  10   25.74    2.97
   3  -7  11   39.33    3.22
  -3   7 -11   43.38    3.54
  -3  -7 -11   34.81    3.01
  -3   7 -12    0.84    0.71
   3  -7  12    0.73    0.66
  -3  -7 -12    0.29    0.51
  -3  -8  15    2.81    0.82
  -3  -8  15    1.62    0.78
  -3  -8  14   12.46    1.68
  -3   8  14   13.11    1.75
  -3  -8  14   15.57    2.23
  -3  -8  14   12.16    1.86
   3  -8 -14   14.04    1.83
   3  -8 -13   78.68    4.94
  -3  -8  13   92.60    5.64
  -3   8  12    3.21    1.23
  -3   8  12    1.91    1.31
  -3  -8  12    2.02    1.09
   3  -8 -12    3.22    1.24
  -3  -8  12    3.74    1.56
  -3   8  11  314.34   12.66
  -3   8  11  322.65   12.26
   3  -8 -11  341.06   12.48
  -3  -8  11  306.83   12.51
  -3  -8  11  353.08   13.68
  -3   8  11  311.04   12.58
  -3   8  10  211.79    9.12
  -3   8  10  220.90    9.76
  -3  -8  10  205.14    9.50
   3  -8 -10  210.66    9.39
   3  -8 -10  237.10    9.57
  -3   8   9    6.28    1.40
  -3   8   9    6.02    1.52
   3  -8  -9    4.35    1.55
  -3  -8   9    6.61    1.78
  -3  -8   9    4.26    1.45
  -3   8   8   22.08    2.33
  -3   8   8   19.66    2.39
  -3  -8   8   20.28    2.59
  -3  -8   8   18.64    2.29
   3  -8  -8   20.71    2.52
  -3  -8   8   21.16    2.69
  -3  -8   7  144.00    6.91
   3  -8  -7  140.09    6.62
  -3   8   7  131.10    5.86
  -3  -8   7  133.02    6.28
  -3   8   7  139.47    6.48
  -3  -8   7  139.07    6.94
  -3   8   6  106.13    5.14
  -3  -8   6  102.88    5.47
   3  -8  -6  108.95    5.35
  -3  -8   6  104.52    5.05
  -3  -8   5  161.15    6.70
  -3  -8   5  154.99    6.17
  -3   8   5  148.72    6.12
  -3  -8   4 2167.04   54.60
  -3  -8   4 2114.71   54.83
  -3   8   4 2178.79   54.94
   3  -8  -3  744.73   20.59
  -3  -8   3  734.64   20.26
  -3   8   3  756.77   20.38
  -3  -8   3  737.33   20.66
  -3  -8   2   58.01    3.21
  -3  -8   2   59.85    2.72
  -3   8   2   57.19    2.66
  -3  -8   1  695.55   18.60
  -3  -8   1  724.69   19.63
  -3   8   1  665.86   19.76
  -3   8   1  699.02   18.59
  -3  -8   0  419.33   12.18
  -3   8   0  439.39   12.26
  -3   8   0  417.00   13.23
  -3  -8  -1    4.66    0.98
  -3   8  -1    4.27    0.81
  -3   8  -2   12.52    1.48
  -3  -8  -2   10.06    1.41
  -3   8  -2   11.28    1.60
  -3  -8  -2   14.29    1.51
  -3   8  -2   11.25    1.37
  -3  -8  -3  171.77    6.73
  -3   8  -3  167.72    6.82
  -3  -8  -3  172.49    6.86
  -3   8  -3  170.25    6.76
  -3  -8  -3  169.80    6.81
  -3  -8  -3  161.86    6.80
  -3   8  -3  170.27    7.17
  -3  -8  -4  334.41   11.85
  -3   8  -4  352.75   11.98
  -3  -8  -4  342.14   11.95
  -3   8  -4  344.93   11.87
  -3   8  -4  358.08   12.24
  -3  -8  -4  362.28   12.14
  -3  -8  -4  354.62   11.54
   3   8   5   18.16    2.18
  -3  -8  -5   15.55    2.12
  -3  -8  -5   24.83    2.60
  -3   8  -5   22.78    2.45
  -3   8  -5   18.54    2.30
  -3  -8  -5   20.34    2.44
  -3  -8  -5   20.50    2.07
  -3   8  -5   22.83    2.42
   3   8   6  642.75   19.76
  -3  -8  -6  589.87   19.62
  -3  -8  -6  601.80   19.63
  -3   8  -6  586.86   19.63
  -3   8  -6  679.45   20.27
  -3   8  -6  615.79   19.43
  -3  -8  -6  632.89   20.15
  -3  -8  -6  654.78   19.44
  -3   8  -6  590.43   20.47
  -3  -8  -7   80.01    5.33
  -3   8  -7   86.94    5.58
  -3   8  -7   80.66    5.80
  -3  -8  -7   83.25    5.22
   3   8   7   94.26    5.61
  -3   8  -8   25.04    3.33
   3   8   8   22.28    2.76
  -3  -8  -8   19.41    2.68
  -3   8  -8   24.97    3.04
  -3  -8  -8   27.68    3.02
  -3  -8  -9   60.72    4.52
  -3  -8  -9   53.09    4.37
  -3   8  -9   53.01    4.40
   3   8   9   57.66    4.40
   3  -8   9   63.43    4.69
  -3   8  -9   56.08    4.77
   3  -8  10    0.73    1.14
  -3   8 -10    2.59    1.11
  -3   8 -10    2.53    1.19
  -3  -8 -10    1.05    0.87
  -3  -8 -11   25.80    2.45
  -3   8 -11   32.19    2.95
   3  -8  11   32.93    2.89
  -3   8 -12   61.97    3.57
  -3  -8 -12   56.58    3.03
  -3  -9  15    3.53    0.83
   3  -9 -14   -0.88    0.81
  -3  -9  14    0.80    0.92
  -3  -9  14    1.14    0.93
  -3  -9  13   58.89    4.40
   3  -9 -13   66.08    4.33
  -3   9  13   50.99    3.84
  -3   9  12   -0.19    0.98
   3  -9 -12    0.37    0.91
  -3  -9  12    1.62    1.42
  -3   9  11   24.70    2.82
  -3  -9  11   18.31    2.49
  -3   9  11   22.47    2.82
   3  -9 -11   26.62    3.01
  -3   9  10   56.71    4.17
   3  -9 -10   58.98    4.42
  -3   9  10   52.84    4.24
  -3  -9  10   57.04    4.88
  -3   9  10   50.88    4.28
  -3  -9  10   54.68    4.26
  -3   9   9   93.19    5.35
  -3   9   9   94.88    5.73
  -3  -9   9   85.22    5.91
   3  -9  -9   94.41    5.77
  -3  -9   9   94.61    5.59
  -3   9   9   90.78    5.54
  -3  -9   9  103.67    6.38
  -3   9   8   24.95    2.66
   3  -9  -8   29.06    3.02
  -3  -9   8   18.19    2.27
  -3   9   8   19.27    2.37
  -3  -9   8   26.43    3.00
  -3  -9   8   22.10    2.79
  -3   9   8   25.48    2.55
  -3  -9   7  127.41    6.56
  -3  -9   7  119.21    5.81
  -3  -9   7  120.72    6.51
   3  -9  -7  114.24    6.08
  -3   9   7  124.28    5.67
  -3  -9   6  412.26   13.68
  -3  -9   6  384.16   12.62
  -3  -9   5   63.55    3.93
  -3   9   5   53.83    3.31
   3  -9  -4   78.71    4.04
  -3  -9   4   72.24    3.66
  -3   9   4   77.54    3.74
   3  -9  -3  167.09    6.28
  -3  -9   3  145.18    5.58
  -3   9   3  154.32    5.74
  -3  -9   3  169.81    6.39
  -3  -9   2    3.11    0.88
   3  -9  -2    2.65    0.86
  -3   9   2    3.76    0.96
  -3  -9   1   68.78    3.63
  -3   9   1   60.07    3.59
  -3  -9   1   63.19    2.82
  -3  -9   0    9.32    1.04
  -3   9   0    9.65    1.04
  -3   9   0   10.42    1.46
  -3  -9  -1    5.23    1.05
  -3  -9  -1    4.04    0.77
  -3   9  -1    2.95    0.68
  -3  -9  -2  410.57   12.77
  -3   9  -2  408.35   12.25
  -3  -9  -2  390.96   12.20
  -3  -9  -2  383.65   12.09
  -3  -9  -3  507.12   15.57
  -3   9  -3  496.10   15.50
  -3  -9  -3  531.57   15.92
  -3   9  -3  526.66   16.54
  -3  -9  -3  541.53   16.01
  -3   9  -3  532.90   15.86
  -3   9  -4   90.19    4.71
  -3  -9  -4   75.31    4.49
  -3   9  -4   81.82    5.25
  -3   9  -4   75.46    4.65
  -3  -9  -4   85.26    4.47
   3   9   5   23.72    2.55
  -3  -9  -5   21.55    2.23
  -3  -9  -5   24.85    2.53
  -3   9  -5   23.78    2.51
  -3  -9  -5   20.56    2.42
  -3  -9  -5   23.86    2.62
  -3   9  -5   19.93    2.67
  -3   9  -5   20.35    2.47
   3   9   6   11.02    1.89
  -3  -9  -6   15.11    2.06
  -3   9  -6   12.98    2.41
  -3  -9  -6   11.85    2.15
  -3  -9  -6    7.36    1.57
  -3   9  -6    7.74    1.68
  -3   9  -6   14.75    2.08
  -3  -9  -6   16.45    2.11
  -3  -9  -6   14.34    2.11
   3   9   7  280.50   11.16
  -3  -9  -7  286.03   10.87
  -3  -9  -7  270.45   10.75
  -3   9  -7  276.39   12.05
  -3   9  -7  267.09   11.08
   3   9   8   16.01    2.35
  -3   9  -8   16.97    2.47
  -3   9  -8   18.04    2.79
  -3  -9  -8   16.94    2.43
  -3   9  -9  367.35   13.43
   3   9   9  371.95   13.41
  -3  -9  -9  353.14   13.13
  -3   9  -9  371.21   14.25
  -3   9 -10    2.00    1.10
  -3   9 -10    0.68    0.80
  -3  -9 -10    2.86    1.12
   3  -9  10    3.00    1.38
  -3  -9 -11    3.42    0.96
  -3   9 -11    4.84    1.34
   3  -9  11    4.07    1.24
   3  -9  12    0.45    0.64
  -3   9 -12    0.69    0.67
   3 -10 -14    0.34    0.74
  -3 -10  14    1.05    0.85
  -3 -10  14    0.13    0.71
  -3 -10  14    0.14    0.64
  -3 -10  13   17.12    2.35
   3 -10 -13   18.12    2.25
   3 -10 -12    3.07    1.18
  -3  10  12    1.99    1.23
  -3  10  11    3.13    1.23
   3 -10 -11    3.99    1.44
  -3 -10  11    3.48    1.41
  -3  10  11    5.56    1.64
  -3  10  10   16.77    2.38
   3 -10 -10   19.75    2.65
  -3  10  10   21.55    2.76
  -3 -10  10   16.92    2.81
  -3  10   9   81.84    5.30
  -3  10   9   91.35    5.19
  -3 -10   9   74.40    5.51
   3 -10  -9   69.94    5.11
  -3 -10   9   72.09    5.46
  -3  10   8    0.94    1.02
  -3  10   8    0.18    0.70
  -3 -10   8    1.11    1.01
  -3 -10   8    1.56    1.15
   3 -10  -8   -0.58    0.97
  -3 -10   7  216.88    9.50
  -3  10   7  221.88    8.85
  -3 -10   7  221.47    9.61
  -3  10   7  217.62    8.50
  -3 -10   6   50.77    3.84
  -3 -10   6   45.71    3.73
   3 -10  -5   96.96    5.06
  -3 -10   5   90.24    5.02
   3 -10  -4  419.97   13.30
  -3 -10   3    1.78    0.80
   3 -10  -3    5.14    1.10
   3 -10  -2  531.28   15.72
  -3 -10   2  564.97   16.17
  -3  10   2  509.59   16.12
  -3 -10   1    2.49    0.90
  -3  10   1    1.43    0.55
  -3  10   0   10.70    1.60
  -3 -10  -1   12.53    1.64
  -3  10  -1   10.95    1.64
  -3 -10  -2  238.49    8.61
  -3 -10  -2  211.70    7.80
  -3 -10  -3  250.87    9.06
  -3 -10  -3  223.19    8.60
  -3  10  -3  241.73   10.04
  -3  10  -3  232.91    9.37
   3  10   4  307.35   11.17
  -3 -10  -4  321.62   11.08
  -3  10  -4  306.40   12.22
  -3  10  -4  308.51   11.64
  -3 -10  -4  317.51   11.28
   3  10   5   34.16    3.13
  -3  10  -5   37.50    3.70
  -3 -10  -5   34.40    3.27
  -3 -10  -5   38.90    3.24
  -3  10  -5   35.11    3.34
  -3 -10  -5   39.94    3.13
   3  10   6  168.97    7.88
  -3  10  -6  151.84    8.31
  -3 -10  -6  158.38    7.28
  -3  10  -6  164.83    7.92
  -3 -10  -6  174.69    7.70
  -3 -10  -7   31.54    3.09
   3  10   7   39.50    3.62
  -3  10  -7   38.08    4.00
  -3 -10  -7   35.89    3.31
   3  10   8  162.05    7.90
  -3 -10  -8  149.67    7.36
  -3  10  -8  171.24    8.75
   3 -10   9   11.06    2.15
  -3 -10  -9   13.18    2.00
   3  10   9   12.25    2.03
  -3  10  -9   15.89    2.55
  -3  10 -10   70.10    4.15
  -3 -10 -10   68.78    4.20
  -3  10 -10   73.89    4.87
  -3  10 -11    0.14    0.63
  -3 -10 -11    1.39    0.63
   3 -10  11    0.26    0.74
   3 -10  12  170.59    5.92
  -3  10 -12  156.92    5.82
  -3 -11  14   22.20    2.15
   3 -11 -14   24.68    2.10
  -3 -11  14   22.82    2.07
  -3 -11  14   24.33    2.22
   3 -11 -13    0.58    0.86
  -3 -11  13    0.82    0.95
  -3 -11  13    0.71    1.01
  -3  11  12   24.53    2.76
  -3 -11  12   26.53    3.19
   3 -11 -12   25.24    2.78
  -3  11  11    0.80    0.85
  -3 -11  11    0.49    1.08
   3 -11 -11    1.31    1.06
  -3  11  11    0.94    0.99
  -3  11  10  109.59    6.08
  -3  11  10  106.07    6.31
   3 -11 -10  114.79    6.46
  -3 -11  10  105.97    6.82
  -3  11   9   17.90    2.38
  -3  11   9   22.36    2.75
  -3 -11   9   22.78    3.08
  -3 -11   9   22.39    3.08
  -3  11   8   30.73    3.06
  -3 -11   8   30.35    3.40
  -3 -11   8   26.66    3.21
  -3  11   8   27.42    2.79
  -3  11   7    1.48    0.87
  -3 -11   7    1.88    1.10
   3 -11  -7   -0.19    0.95
  -3 -11   7    1.88    1.15
  -3  11   7    1.05    0.79
  -3  11   6   12.62    1.80
  -3 -11   6   11.62    1.97
   3 -11  -6   15.21    2.27
  -3 -11   6   11.90    1.98
  -3  11   6   13.65    1.77
   3 -11  -5   99.75    5.27
  -3 -11   5   91.46    5.60
   3 -11  -4   -0.27    0.81
   3 -11  -3   49.67    3.22
  -3 -11   3   52.12    3.39
  -3 -11   2    3.38    0.95
   3 -11  -2    1.78    0.81
  -3  11   2    2.76    0.92
   3 -11  -1    2.97    0.86
  -3  11   1    4.11    1.07
  -3 -11   0    1.33    0.75
  -3  11   0    1.33    0.74
  -3 -11  -1  279.99    9.82
  -3  11  -1  253.59    9.94
  -3 -11  -2   62.99    3.52
  -3 -11  -2   61.07    3.93
   3  11   3   52.13    3.71
  -3 -11  -3   46.21    3.34
  -3  11  -3   54.13    3.98
  -3 -11  -4   62.79    4.06
   3  11   4   60.00    4.09
  -3 -11  -4   58.96    4.02
  -3  11  -4   56.91    4.30
   3  11   5  129.69    6.59
  -3 -11  -5  132.93    6.80
  -3  11  -5  134.83    7.44
  -3 -11  -5  124.25    6.19
  -3  11  -5  126.25    6.83
  -3 -11  -5  129.61    6.42
   3  11   6   53.47    4.09
  -3 -11  -6   49.75    3.69
  -3  11  -6   41.65    4.11
  -3  11  -6   47.12    4.05
  -3 -11  -6   54.46    4.01
   3  11   7  130.77    6.93
  -3  11  -7  125.93    7.47
  -3 -11  -7  124.61    6.42
  -3 -11  -7  136.61    6.73
   3  11   8    0.58    0.85
  -3 -11  -8    0.86    0.86
   3 -11   8   -0.81    1.04
  -3  11  -8    0.24    1.03
   3  11   9    0.69    0.76
   3 -11   9   -0.19    0.94
  -3 -11  -9    0.16    0.76
  -3 -11 -10    5.84    1.21
  -3  11 -10    6.90    1.53
  -3  11 -10    5.63    1.26
   3 -11  10    6.53    1.53
  -3  11 -11    2.01    0.82
  -3 -11 -11    0.08    0.28
   3 -12 -14   14.90    1.46
   3 -12 -13    5.02    1.24
  -3 -12  13    3.92    1.21
  -3 -12  13    4.56    1.26
  -3 -12  13    3.87    1.14
  -3 -12  12    0.81    1.12
  -3 -12  12    2.63    1.24
  -3 -12  12    2.64    1.22
   3 -12 -12    2.92    1.13
  -3  12  12    1.13    0.97
  -3  12  11  143.17    7.06
  -3 -12  11  126.72    6.21
  -3 -12  11  143.38    7.76
   3 -12 -11  152.70    7.26
  -3  12  11  139.15    7.06
  -3 -12  10    3.75    1.59
   3 -12 -10    6.92    1.83
  -3  12  10    5.46    1.51
  -3 -12   9   68.26    5.30
  -3  12   9   62.57    4.62
  -3  12   8   45.81    3.79
  -3 -12   8   56.87    4.71
   3 -12  -8   43.98    4.00
  -3 -12   8   47.86    4.39
  -3 -12   7  146.11    7.61
  -3 -12   7  146.07    7.57
   3 -12  -7  148.10    7.40
  -3 -12   7  130.67    7.57
  -3  12   7  142.79    6.93
  -3  12   6  180.11    7.78
  -3 -12   6  164.68    7.89
   3 -12  -6  211.72    8.76
  -3 -12   6  174.54    8.75
  -3 -12   6  211.28    8.94
  -3  12   5  212.89    8.40
  -3 -12   5  207.78    8.76
  -3 -12   5  193.31    9.15
  -3 -12   5  214.53    9.02
  -3 -12   4   15.19    2.04
  -3 -12   4   11.00    1.86
   3 -12  -4   13.93    1.97
   3 -12  -3  228.97    8.51
  -3 -12   3  223.22    8.70
   3 -12  -2  759.30   21.13
  -3 -12   2  762.24   21.77
   3 -12  -1   37.48    2.71
  -3 -12   1   32.22    2.82
  -3  12   1   33.61    2.92
   3 -12   0    4.70    1.05
  -3  12   0    2.76    1.03
  -3 -12  -1   16.63    2.16
  -3  12  -1   13.22    2.00
  -3 -12  -2  551.62   16.86
   3  12   2  509.59   16.65
  -3  12  -2  513.78   17.21
   3  12   3    1.00    0.78
  -3 -12  -3    0.82    0.77
  -3 -12  -4  111.98    5.80
   3  12   4  102.24    5.67
  -3 -12  -4  101.98    5.54
  -3  12  -4   97.35    5.97
   3  12   5    6.97    1.62
  -3 -12  -5    6.98    1.50
  -3  12  -5    4.52    1.39
  -3 -12  -5    6.78    1.61
   3  12   6   87.14    5.43
  -3 -12  -6   90.26    5.29
   3  12   7   14.60    2.20
  -3 -12  -7   12.75    1.92
  -3 -12  -7   17.47    2.44
   3  12   8  311.05   11.71
   3 -12   8  287.97   11.61
  -3 -12  -8  296.37   10.89
   3  12   9   19.37    2.34
  -3 -12  -9   19.92    2.16
   3 -12   9   21.14    2.58
  -3  12 -10   92.79    4.99
  -3  12 -10   92.76    4.71
  -3 -12 -10   87.33    4.28
   3 -12  10  101.27    5.21
  -3  12 -11    0.19    0.48
   3 -12  11    0.31    0.64
  -3 -13  13    1.92    0.88
  -3 -13  13    1.77    0.85
  -3 -13  13    1.20    0.74
   3 -13 -13    2.67    0.93
  -3 -13  12   81.41    5.16
   3 -13 -12   86.34    4.82
  -3 -13  12   78.79    4.82
  -3 -13  12   72.93    4.77
  -3  13  11    2.75    1.23
  -3 -13  11    2.62    1.07
  -3 -13  11    3.05    1.33
  -3 -13  11    1.25    0.98
  -3 -13  11    1.99    1.36
   3 -13 -11    4.28    1.35
  -3 -13  10   25.21    3.12
  -3 -13  10   24.00    3.20
   3 -13 -10   22.68    2.79
  -3 -13  10   21.17    2.51
  -3  13  10   26.94    2.95
  -3  13   9    0.20    0.83
  -3 -13   9    0.56    0.98
  -3 -13   9    1.22    1.04
  -3 -13   9    0.49    1.11
  -3  13   8   80.76    5.13
  -3 -13   8   75.81    5.05
  -3 -13   8   76.11    5.63
  -3 -13   8   77.87    5.59
  -3  13   7    0.88    0.83
  -3 -13   7    2.30    1.10
   3 -13  -7    2.02    1.26
  -3 -13   7    0.22    1.00
  -3  13   6  563.19   17.74
  -3 -13   6  534.60   18.07
   3 -13  -6  557.39   18.37
  -3 -13   6  585.35   19.36
  -3 -13   6  567.05   18.58
  -3 -13   5    2.74    1.22
  -3 -13   5    5.79    1.48
  -3  13   5    2.42    0.95
  -3  13   4   97.06    5.18
  -3 -13   4  109.54    5.90
   3 -13  -4  109.49    5.64
  -3 -13   4  102.65    5.98
  -3  13   4  107.96    5.55
  -3 -13   3   21.49    2.49
   3 -13  -3   21.83    2.31
  -3 -13   3   23.29    2.63
  -3  13   3   23.74    2.45
  -3 -13   3   23.14    2.48
  -3 -13   2  182.54    7.92
  -3 -13   2  180.44    7.96
   3 -13  -2  184.60    7.23
  -3  13   2  173.51    7.65
  -3  13   2  165.08    7.42
  -3 -13   2  174.31    7.59
  -3 -13   1   24.48    2.53
  -3 -13   1   21.15    2.49
   3 -13  -1   20.79    2.11
  -3 -13   1   19.90    2.40
  -3  13   1   19.28    2.33
  -3  13   1   16.50    2.21
  -3 -13   0    0.97    0.85
   3 -13   0    1.83    0.81
  -3 -13   0    1.02    0.92
  -3  13   0    2.12    0.97
  -3  13   0    1.03    0.86
   3  13   1  171.09    7.62
   3 -13   1  172.42    6.91
  -3  13  -1  169.99    7.94
  -3 -13  -2   25.85    2.71
  -3  13  -2   25.50    2.90
   3  13   2   25.92    2.72
  -3 -13  -3   24.68    2.70
   3  13   3   21.34    2.52
  -3 -13  -4   13.77    2.05
   3  13   4   14.11    2.08
  -3  13  -4   13.55    2.27
  -3 -13  -4   14.41    2.11
   3  13   5    2.27    1.04
  -3 -13  -5    2.28    1.01
  -3  13  -5    3.40    1.28
  -3 -13  -5    0.34    0.98
   3  13   6    2.12    1.16
  -3 -13  -6    0.17    0.94
   3 -13   7    2.97    1.36
  -3 -13  -7    0.50    1.00
   3  13   7    1.52    1.03
   3  13   8    5.13    1.42
  -3  13  -8    4.82    1.47
  -3 -13  -8    3.99    1.13
   3 -13   8    6.63    1.70
   3  13   9   17.91    2.14
  -3  13  -9   16.72    2.18
   3 -13   9   17.95    2.37
  -3  13 -10    6.41    1.20
   3 -13  10   10.00    1.60
  -3  13 -10    8.96    1.41
   3 -13  11   11.36    1.38
  -3 -14  13   86.16    4.00
  -3 -14  13   90.11    4.46
   3 -14 -13   96.02    4.32
   3 -14 -12    6.15    1.39
  -3 -14  12    5.70    1.29
  -3 -14  12    5.90    1.44
  -3 -14  12    7.07    1.43
  -3 -14  11   41.39    3.10
  -3  14  11   47.02    3.55
  -3 -14  11   45.68    3.79
  -3 -14  11   45.85    3.71
  -3 -14  11   42.83    3.88
   3 -14 -11   51.44    3.72
   3 -14 -10    9.28    1.83
  -3  14  10    9.47    1.76
  -3 -14  10    7.97    1.66
  -3 -14  10    9.53    1.97
  -3 -14  10    6.81    1.66
  -3 -14  10   10.60    2.17
  -3 -14   9  560.93   18.13
  -3 -14   9  539.49   18.93
  -3 -14   9  560.22   19.14
  -3 -14   9  543.27   18.58
  -3  14   9  562.33   18.20
  -3  14   8   -0.37    0.82
  -3 -14   8    0.39    1.03
  -3 -14   8    0.46    0.93
  -3 -14   8    0.24    0.95
  -3  14   8   -0.35    1.06
  -3  14   7    7.20    1.57
  -3  14   7    3.21    1.14
  -3 -14   7    3.58    1.37
   3 -14  -7    4.06    1.57
  -3 -14   7    5.10    1.69
  -3 -14   7    3.47    1.36
  -3  14   6    0.80    0.82
  -3 -14   6    2.77    1.32
   3 -14  -6    3.71    1.61
  -3 -14   6    3.25    1.28
  -3 -14   6    2.81    1.16
  -3  14   6    3.70    1.12
  -3  14   5  456.08   15.21
   3 -14  -5  469.27   15.84
  -3 -14   5  480.16   16.65
  -3 -14   5  470.11   16.08
  -3  14   4   33.87    2.92
  -3  14   4   35.63    3.12
   3 -14  -4   32.38    3.12
  -3 -14   4   38.58    3.60
  -3 -14   4   32.27    3.26
  -3 -14   3  177.28    8.13
   3 -14  -3  173.32    7.51
  -3 -14   3  162.46    7.98
  -3 -14   3  188.44    8.04
  -3  14   3  188.25    7.92
  -3 -14   2    0.91    1.07
  -3 -14   2    1.37    0.90
   3 -14  -2    2.76    1.00
  -3 -14   2    1.10    0.94
  -3  14   2    0.33    0.76
  -3  14   1  907.36   27.07
  -3 -14   1  945.96   27.18
  -3 -14   1  919.57   27.22
   3 -14  -1  963.73   26.06
  -3  14   1  856.42   26.96
  -3 -14   1  972.70   27.57
   3 -14   0  380.62   12.50
  -3 -14   0  406.42   13.95
  -3 -14   0  406.79   13.83
  -3  14   0  394.90   13.89
  -3  14   0  359.29   13.70
   3  14   1   13.90    2.07
  -3  14  -1   10.81    1.98
   3 -14   1   14.93    1.83
  -3  14  -1   15.40    2.30
  -3 -14  -1   18.39    2.54
   3  14   2  345.05   12.31
  -3 -14  -2  332.82   12.18
   3  14   3  110.38    6.04
  -3 -14  -3   95.55    5.75
   3  14   4  109.04    6.11
  -3 -14  -4  112.41    5.87
  -3  14  -4  100.19    6.46
  -3 -14  -4  113.08    6.20
   3  14   5   32.28    3.22
  -3 -14  -5   33.60    3.16
   3  14   6    0.96    0.90
  -3  14  -6    0.38    0.70
   3 -14   6    1.31    1.08
  -3 -14  -6    0.49    0.97
  -3  14  -7   15.49    2.21
   3 -14   7   17.56    2.45
   3  14   7   13.38    2.13
  -3 -14  -7   16.45    2.18
   3  14   8  119.55    6.03
   3 -14   8  123.13    6.33
  -3  14  -9    9.72    1.51
   3  14   9    9.42    1.52
   3 -14   9   12.97    1.94
  -3  14 -10    1.31    0.72
  -3  14 -10    0.92    0.51
   3 -14  10    0.58    0.65
   3 -15 -13   56.42    2.85
  -3 -15  13   45.03    2.73
  -3 -15  12    2.12    0.76
  -3 -15  12    1.93    0.95
   3 -15 -12    2.67    0.98
  -3  15  11   25.61    2.55
  -3  15  11   21.95    2.25
  -3 -15  11   24.03    2.72
  -3 -15  11   23.44    2.52
  -3 -15  11   19.56    2.03
   3 -15 -11   24.95    2.53
  -3  15  10  163.64    7.23
  -3  15  10  157.05    7.17
  -3 -15  10  150.85    6.92
  -3 -15  10  146.68    7.36
   3 -15 -10  165.82    7.46
  -3 -15  10  147.32    7.64
  -3  15   9   46.18    3.62
  -3 -15   9   44.60    3.58
  -3  15   9   45.56    3.66
  -3 -15   9   37.90    3.73
  -3 -15   9   43.81    3.98
  -3 -15   9   37.50    3.44
  -3  15   8   14.10    2.16
  -3 -15   8   17.91    2.56
  -3 -15   8   19.82    2.82
  -3 -15   8   16.01    2.45
  -3  15   8   15.02    2.19
  -3 -15   7   49.15    4.15
  -3  15   7   45.77    3.73
  -3 -15   7   51.76    4.54
  -3 -15   7   49.82    4.21
  -3  15   7   51.95    3.81
  -3  15   6   11.44    1.86
  -3  15   6   11.98    1.89
  -3 -15   6    8.43    1.93
  -3 -15   6   12.87    2.33
  -3  15   5  348.74   12.43
  -3 -15   5  362.71   13.40
   3 -15  -5  362.42   13.07
  -3 -15   5  331.33   13.29
  -3 -15   4  329.66   12.48
  -3  15   4  308.52   11.42
   3 -15  -4  312.28   11.75
  -3 -15   4  322.69   12.47
  -3  15   4  333.59   11.94
  -3 -15   3  105.28    6.10
   3 -15  -3  103.35    5.70
  -3 -15   3  100.79    5.99
  -3  15   3   98.79    5.36
  -3 -15   3  106.01    5.91
  -3  15   3  111.06    5.85
  -3  15   2    2.47    1.18
  -3 -15   2    4.92    1.48
  -3 -15   2    3.93    1.27
   3 -15  -2    3.73    1.27
  -3 -15   2    3.05    1.31
   3 -15  -1   90.61    4.89
  -3  15   1   78.95    5.24
  -3 -15   1   88.57    5.45
  -3  15   1  101.22    5.66
  -3 -15   1   88.55    5.41
  -3  15   0    4.11    1.33
   3  15   0    6.20    1.49
  -3 -15   0    4.23    1.40
  -3  15   0    5.73    1.51
  -3 -15   0    6.64    1.60
  -3 -15  -1  446.96   15.63
   3  15   1  457.96   15.37
  -3  15  -1  438.04   15.47
  -3  15  -2   33.91    3.49
   3  15   2   30.08    3.16
  -3  15  -2   26.95    3.25
  -3 -15  -3  295.18   11.87
  -3  15  -3  287.07   12.39
   3  15   4  266.42   10.88
   3 -15   4  269.39   10.18
  -3 -15  -4  277.07   10.45
  -3 -15  -5    2.12    1.17
   3  15   5    1.93    1.06
   3 -15   5    1.19    0.94
   3  15   6    8.79    1.78
   3 -15   6   12.73    2.04
  -3 -15  -6    8.88    1.71
   3 -15   7   30.33    3.05
  -3 -15  -7   35.78    3.01
   3 -15   8    2.73    1.17
   3  15   8    4.82    1.19
   3  15   9   -0.12    0.58
   3 -15   9   -0.13    0.79
  -3  15  -9    0.98    0.79
  -3  15 -10    2.40    0.77
   3 -15  10    3.52    0.88
  -3  15 -10    2.18    0.64
  -3 -16  12    1.39    0.74
   3 -16 -12    1.84    0.78
  -3  16  11   55.20    3.48
  -3 -16  11   51.79    3.04
  -3  16  11   52.86    3.23
  -3 -16  11   50.63    3.36
   3 -16 -11   56.26    3.52
  -3 -16  11   51.22    3.63
  -3  16  10    0.14    0.71
  -3  16  10    0.59    0.88
   3 -16 -10    0.75    0.92
  -3 -16  10    3.05    1.09
  -3 -16  10    0.14    0.83
  -3 -16  10    1.06    0.91
  -3  16   9  162.54    7.11
  -3 -16   9  159.28    6.99
  -3  16   9  139.22    6.79
  -3 -16   9  144.40    7.27
  -3 -16   9  135.17    7.19
  -3 -16   9  143.05    6.92
  -3  16   8   12.69    2.01
  -3  16   8   11.28    1.83
  -3 -16   8    8.14    1.81
  -3 -16   8    9.07    1.97
  -3 -16   8    8.91    1.85
  -3  16   7  310.19   11.80
  -3 -16   7  325.05   12.54
  -3 -16   7  310.40   12.66
  -3 -16   7  330.15   12.54
  -3  16   7  349.48   12.06
  -3 -16   6  268.94   11.07
  -3  16   6  255.40   10.18
  -3 -16   6  268.24   11.26
  -3  16   6  268.77   10.19
  -3  16   5   95.00    5.46
  -3 -16   5  109.15    6.36
   3 -16  -5   92.69    5.69
  -3 -16   5  105.93    6.32
  -3  16   4    4.93    1.29
  -3 -16   4    5.68    1.81
  -3 -16   4    2.51    1.21
  -3  16   3 1145.71   32.57
  -3 -16   3 1214.12   34.14
  -3 -16   3 1106.63   33.16
   3 -16  -3 1206.00   32.95
  -3 -16   3 1150.37   33.62
  -3  16   3 1199.08   33.26
  -3 -16   2 1147.00   32.96
  -3  16   2 1076.63   31.39
   3 -16  -2 1121.89   31.47
  -3  16   2 1158.20   32.34
  -3 -16   2 1159.62   32.70
  -3 -16   2 1107.32   32.54
  -3 -16   1   38.51    3.61
  -3  16   1   33.55    3.42
  -3 -16   1   39.28    3.70
  -3  16   1   44.01    3.77
   3  16   0  232.49    9.71
  -3  16   0  221.49    9.59
  -3  16   0  197.64    9.43
  -3 -16   0  212.52    9.52
  -3  16  -1   37.32    3.64
   3  16   1   41.60    3.72
   3 -16   1   37.53    3.41
  -3 -16  -1   41.41    3.87
  -3  16  -1   32.82    3.59
  -3 -16  -1   47.82    4.00
   3  16   2   31.42    3.27
  -3  16  -2   26.47    3.03
  -3  16  -2   35.43    3.71
  -3 -16  -2   32.44    3.36
   3  16   3  118.53    6.49
  -3  16  -3  108.03    6.49
   3  16   4  243.92   10.23
  -3 -16  -4  241.77    9.53
   3 -16   5   83.69    4.99
   3  16   5   99.98    5.73
  -3 -16  -5  102.09    5.35
   3  16   6  135.76    6.68
   3 -16   6  116.53    6.10
  -3 -16  -6  132.27    6.13
   3  16   7   19.77    2.38
   3 -16   7   18.16    2.25
   3  16   8   29.91    2.63
   3 -16   8   25.86    2.51
   3  16   9    2.67    0.80
  -3  16  -9    3.59    1.05
  -3  16  -9    3.89    0.93
   3 -16   9    4.10    1.00
   3 -17 -12  179.64    6.19
   3 -17 -11    4.10    1.02
  -3 -17  11    3.58    0.84
  -3 -17  11    2.70    0.88
  -3  17  11    4.37    1.02
  -3  17  10   11.17    1.53
  -3  17  10    9.79    1.57
  -3 -17  10    9.82    1.47
  -3 -17  10    9.02    1.47
  -3 -17  10    7.67    1.47
  -3 -17   9    0.70    0.75
  -3  17   9   -0.14    0.66
  -3 -17   9    1.07    0.90
  -3 -17   9    1.28    0.92
  -3 -17   9    1.34    0.88
  -3  17   9    1.02    0.89
  -3 -17   8    2.68    1.12
  -3  17   8    3.95    1.22
  -3 -17   8    3.40    1.19
  -3  17   8    3.26    1.20
  -3 -17   8    2.02    1.06
  -3 -17   7   13.21    2.22
  -3  17   7   11.85    1.85
  -3 -17   7   15.04    2.29
  -3  17   7   14.54    2.06
  -3 -17   6  388.02   14.28
  -3 -17   6  392.87   14.23
  -3  17   6  379.10   13.23
  -3  17   6  380.94   13.35
  -3  17   5    3.16    1.14
  -3 -17   5    2.78    1.49
  -3 -17   5    3.31    1.36
  -3 -17   4  100.94    6.16
  -3  17   4   86.14    5.16
  -3 -17   4   93.90    5.79
  -3  17   3    5.48    1.36
  -3 -17   3    5.21    1.68
  -3 -17   3    4.96    1.50
  -3 -17   3    2.00    1.09
  -3  17   2   72.61    4.59
  -3 -17   2   71.43    4.97
  -3  17   2   72.78    4.82
  -3 -17   2   74.43    5.19
  -3  17   1  111.66    5.89
  -3 -17   1  111.14    6.36
  -3  17   1  126.43    6.57
  -3 -17   1  106.45    6.44
   3  17   0   28.67    3.12
  -3  17   0   28.22    3.22
  -3 -17   0   28.05    3.29
  -3 -17   0   26.57    3.11
  -3  17   0   31.23    3.32
   3  17   1  128.73    7.03
   3 -17   1  124.79    6.59
  -3  17  -1  135.97    7.25
   3  17   2   41.10    3.73
   3 -17   2   44.43    3.75
  -3  17  -2   45.81    4.00
   3  17   3   27.05    2.99
  -3  17  -3   24.59    2.97
  -3 -17  -3   23.71    2.58
   3  17   4   15.16    2.29
  -3  17  -4   11.30    2.00
  -3 -17  -4   12.70    1.93
   3  17   5   56.10    4.12
  -3  17  -5   52.26    4.07
  -3 -17  -5   52.74    3.68
   3  17   6   97.23    5.37
  -3  17  -6   96.23    5.42
   3 -17   6   84.84    4.77
  -3 -17  -6   91.42    4.79
   3  17   7   50.93    3.52
  -3  17  -7   47.64    3.44
   3 -17   7   43.23    3.20
   3  17   8    3.32    0.95
   3 -17   8    3.72    0.98
  -3  17  -8    4.57    1.05
   3 -17   9    0.88    0.67
  -3  17  -9    1.62    0.58
  -3  17  -9    1.34    0.74
  -3  18  11    2.15    0.77
  -3  18  10   22.69    2.12
  -3 -18  10   22.97    2.02
  -3 -18  10   21.85    1.90
  -3 -18  10   21.41    1.96
  -3  18  10   19.68    1.82
  -3  18   9   42.37    3.07
  -3 -18   9   34.78    2.74
  -3 -18   9   33.10    2.83
  -3 -18   9   35.20    2.84
  -3  18   9   39.40    2.87
  -3  18   8    0.14    0.64
  -3 -18   8   -0.33    0.86
  -3  18   8    0.99    0.90
  -3 -18   8   -0.15    0.73
  -3  18   7   52.00    3.71
  -3 -18   7   53.24    4.01
  -3  18   7   57.18    3.81
  -3 -18   7   50.46    4.05
  -3  18   6   10.55    1.73
  -3 -18   6    8.88    2.07
  -3 -18   6   10.03    1.87
  -3  18   6   11.51    1.83
  -3  18   5    8.68    1.63
  -3 -18   5   11.23    2.22
  -3 -18   5   11.29    1.97
  -3  18   5   13.46    1.95
  -3  18   4    5.71    1.37
  -3 -18   4    6.95    1.85
  -3 -18   4    5.42    1.53
  -3  18   3   81.89    5.03
  -3 -18   3   97.07    6.13
  -3 -18   3  102.67    5.93
  -3  18   3   99.67    5.67
  -3  18   2   69.54    4.54
  -3 -18   2   78.35    5.24
  -3  18   2   73.46    4.87
  -3  18   1   51.18    3.84
  -3  18   1   49.75    4.04
   3  18  -1   58.53    4.50
  -3  18   0  170.40    7.74
   3  18   0  183.89    8.67
  -3 -18   0  185.63    8.98
  -3  18   0  191.00    8.67
  -3  18  -1   10.34    1.94
   3  18   1    9.62    1.84
   3 -18   1    9.09    1.69
  -3  18  -1    8.41    1.71
  -3  18  -2   16.44    2.41
   3  18   2   13.61    2.21
   3 -18   2   14.41    2.17
   3  18   3   31.24    3.17
   3 -18   3   30.41    3.05
  -3  18  -3   35.98    3.46
  -3 -18  -3   28.84    2.81
   3  18   4  248.02   10.00
  -3  18  -4  232.18    9.86
  -3 -18  -4  247.01    9.20
   3  18   5   97.19    5.45
  -3  18  -5   88.79    5.29
  -3 -18  -5  101.01    4.98
   3  18   6    0.45    0.79
  -3 -18  -6    0.23    0.81
  -3  18  -6   -0.30    0.70
   3  18   7    7.14    1.32
  -3  18  -7    9.64    1.73
  -3  18  -7    8.07    1.36
   3  18   8  165.51    6.04
  -3  18  -8  147.44    5.77
   3 -18   8  162.51    6.17
  -3  19  10    1.38    0.72
  -3 -19  10    1.82    0.68
  -3  19   9    5.71    1.02
  -3 -19   9    5.38    1.15
  -3 -19   9    1.80    0.60
   3 -19  -9    5.45    1.19
  -3  19   9    4.06    1.06
  -3  19   8   18.07    2.04
  -3  19   8   12.96    1.68
  -3 -19   8   13.93    1.74
  -3 -19   8   14.76    1.98
  -3 -19   8   13.80    1.97
  -3  19   7    7.84    1.39
  -3 -19   7    4.75    1.42
  -3  19   7    4.40    1.22
  -3 -19   7    4.27    1.17
  -3  19   6   36.74    3.07
  -3 -19   6   41.40    3.70
  -3 -19   6   35.32    3.14
  -3  19   5    5.42    1.29
  -3 -19   5    8.12    1.90
  -3 -19   5    7.98    1.64
  -3  19   5    8.74    1.62
  -3 -19   4   34.75    3.58
  -3  19   4   29.89    2.79
  -3 -19   4   31.44    3.12
  -3 -19   3  157.81    8.04
  -3  19   3  143.48    6.82
  -3 -19   3  159.55    7.53
  -3  19   2    1.44    0.94
  -3  19   2    1.28    0.96
  -3  19   1   17.48    2.20
  -3 -19   1   25.74    3.16
   3  19  -1   22.43    2.83
  -3  19   1   23.38    2.71
   3  19   0  260.92   10.94
  -3 -19   0  278.23   11.36
  -3  19   0  257.63    9.99
  -3  19   0  271.98   10.79
  -3  19  -1    2.12    1.09
  -3  19  -1    1.45    1.02
  -3 -19  -2    9.68    1.66
   3  19   2   11.02    1.94
   3 -19   2   10.07    1.79
  -3  19  -2    7.79    1.69
  -3  19  -2    9.42    1.86
   3  19   3   47.08    3.77
   3 -19   3   43.64    3.50
  -3 -19  -3   43.03    3.22
  -3  19  -3   38.80    3.48
  -3  19  -4   11.91    1.85
   3  19   4   12.73    1.93
   3 -19   4   11.51    1.88
  -3 -19  -4   14.99    1.86
   3  19   5   61.69    3.99
   3 -19   5   57.70    3.86
  -3  19  -5   54.45    3.74
  -3 -19  -5   60.23    3.48
   3  19   6   33.12    2.70
  -3  19  -6   34.31    2.70
   3 -19   6   30.81    2.64
  -3  19  -6   27.33    2.78
  -3  19  -7    6.23    1.08
   3  19   7    7.19    1.18
   3 -19   7    6.38    1.17
  -3  19  -7    6.62    1.33
  -3  19  -8   32.71    2.27
  -3  20  10   57.03    2.80
   3 -20 -10   55.47    2.78
  -3  20   9    4.65    0.99
   3 -20  -9    5.93    1.12
  -3 -20   9    6.35    1.07
  -3  20   8    2.74    0.91
  -3 -20   8    1.49    0.90
  -3  20   8    1.72    0.64
  -3 -20   8    1.59    0.84
  -3 -20   7   91.45    5.01
  -3  20   7   99.73    4.75
  -3  20   6   21.63    2.18
  -3 -20   6   19.91    2.52
  -3  20   6   24.46    2.36
  -3 -20   6   23.33    2.28
  -3  20   5   10.10    1.59
  -3 -20   5   13.77    2.23
  -3 -20   5   13.07    1.88
  -3  20   5   13.74    1.81
  -3  20   4   11.96    1.80
  -3 -20   4   12.41    2.26
  -3 -20   4   13.01    1.95
  -3  20   4   12.35    1.74
  -3  20   3   36.96    3.03
   3  20  -2  103.15    5.91
  -3  20   2   95.43    5.34
   3  20  -1   27.52    3.06
  -3 -20   1   31.30    3.38
  -3  20   1   25.00    2.49
  -3  20   1   25.77    2.75
   3  20   0   62.71    4.51
  -3  20   0   65.40    4.41
   3  20   1    3.20    1.17
  -3  20  -1    2.07    1.08
   3 -20   2    1.72    0.96
   3  20   2    0.71    0.78
  -3  20  -2    2.32    1.05
  -3  20  -2    0.66    0.82
  -3 -20  -2    1.90    0.92
   3  20   3    0.82    0.84
   3 -20   3   -0.14    0.90
  -3  20  -3    0.93    0.86
  -3  20  -3   -0.17    0.84
  -3 -20  -3    0.47    0.75
  -3  20  -4   24.27    2.41
   3  20   4   21.50    2.33
  -3  20  -4   22.03    2.50
  -3 -20  -4   24.97    2.13
   3 -20   4   19.99    2.18
   3  20   5    4.68    1.12
   3 -20   5    3.52    1.04
  -3  20  -5    3.15    1.15
  -3 -20  -5    2.49    0.87
  -3  20  -5    3.46    0.90
   3  20   6   11.33    1.48
   3 -20   6   12.60    1.51
  -3  20  -6   10.93    1.61
  -3  20  -6   11.21    1.40
   3  20   7    2.58    0.71
   3 -20   7    2.38    0.68
  -3  20  -7    1.14    0.67
  -3  21   9    3.29    0.73
   3 -21  -9    3.11    0.71
   3 -21  -8    0.83    0.62
  -3 -21   8    0.38    0.58
  -3 -21   8   -0.10    0.61
  -3  21   8    0.71    0.60
  -3  21   7   21.33    2.00
  -3 -21   7   23.23    2.46
  -3 -21   7   24.21    2.32
  -3 -21   6   45.23    3.41
  -3  21   6   46.52    3.00
  -3 -21   5   71.48    4.61
  -3  21   5   77.74    4.13
  -3  21   4    6.69    1.22
  -3 -21   4    8.19    1.78
  -3  21   4    9.17    1.48
  -3  21   3    5.32    1.15
   3  21  -3    6.26    1.48
   3  21  -2    0.19    0.79
   3  21  -1   32.05    3.18
  -3  21   1   37.49    3.10
   3  21   0   12.48    1.96
  -3  21   0   15.22    2.02
  -3  21  -1   11.14    1.70
  -3 -21  -1   12.92    1.92
   3  21   1   13.49    2.00
  -3 -21  -1   10.30    1.50
   3  21   2   37.75    3.18
  -3  21  -2   37.58    2.98
  -3 -21  -2   35.72    2.59
   3  21   3   84.17    4.53
   3 -21   3   62.56    3.69
  -3  21  -3   78.18    4.19
  -3 -21  -3   71.77    3.59
  -3  21  -3   65.50    4.00
  -3  21  -4   10.61    1.58
   3  21   4   13.83    1.74
  -3  21  -4   10.88    1.49
   3 -21   4   13.03    1.58
  -3 -21  -4   12.55    1.34
   3  21   5   13.89    1.63
   3 -21   5   15.61    1.55
  -3  21  -5   12.19    1.60
  -3  21  -5   15.39    1.52
   3  21   6    7.99    1.09
  -3  21  -6    8.24    0.94
  -3  21  -6    5.99    1.05
  -3  22   8    5.23    0.84
   3 -22  -8    4.66    0.80
  -3  22   7   11.69    1.33
  -3 -22   7   11.97    1.55
  -3 -22   7   12.32    1.48
  -3 -22   6   10.19    1.68
  -3  22   6    9.81    1.32
  -3 -22   6    8.61    1.45
  -3  22   5    5.80    1.12
   3  22  -5    3.87    1.12
  -3 -22   5    5.02    1.29
   3  22  -4   92.18    5.09
  -3  22   4   89.70    4.38
  -3  22   3   46.15    3.06
   3  22  -3   45.52    3.55
  -3 -22   2   34.09    3.17
   3  22  -2   30.72    2.96
   3  22  -1   68.21    4.38
  -3 -22   0    8.04    1.55
   3  22   0    6.35    1.38
  -3  22   0    9.79    1.55
  -3  22  -1    2.80    0.96
   3  22   1    0.72    0.87
   3  22   2   13.90    1.80
  -3  22  -2   15.24    1.71
  -3  22  -3    7.97    1.19
   3  22   3    8.35    1.33
  -3  22  -4   40.42    2.38
   3  22   4   42.33    2.68
   3  22   5    2.06    0.65
   3  23  -7    4.17    0.79
   3  23  -6   75.39    3.75
  -3 -23   6   74.95    3.72
  -3  23   6   80.23    3.42
  -3 -23   6   70.02    3.79
  -3 -23   5   30.38    2.51
   3  23  -5   35.55    2.64
  -3  23   5   36.84    2.30
   3  23  -4    9.46    1.49
  -3  23   4    9.28    1.28
  -3  23   3    3.32    0.84
   3  23  -3    2.18    0.89
   3  23  -2    4.83    1.20
  -3  23   2    2.81    0.86
  -3 -23   1   29.03    2.66
   3  23  -1   28.77    2.57
  -3 -23   0   22.82    2.20
   3  23   0   31.65    2.58
   3  23   1    7.10    1.24
   3  23   2    4.77    1.00
   3  23   3   47.08    2.79
   3  23   4   15.57    1.41
   3  24  -5   22.52    1.77
  -3 -24   4   20.88    1.93
  -3  24   4   19.02    1.45
   3  24  -4   20.42    1.84
   3  24  -3   60.93    3.39
  -3 -24   3   60.34    3.49
  -3  24   3   61.30    2.85
   3  24  -2   90.38    4.36
  -3 -24   2   92.98    4.46
  -3  24   2   91.81    3.72
  -3 -24   1   95.58    4.44
  -3  24   1   95.64    3.85
   3  24   0    0.30    0.53
  -3  24   0    0.72    0.48
   3  24   1    3.03    0.80
   3  24   2    0.69    0.49
  -4   0  15   -0.35    0.82
  -4   0  15   -0.17    0.83
  -4   0  14   53.02    4.07
  -4   0  13    0.23    0.89
  -4   0  12  671.60   21.12
  -4   0  12  642.93   22.12
  -4   0  11    1.46    1.13
  -4   0  10 1832.00   49.91
  -4   0   9    0.57    0.77
   4   0  -8  582.63   16.95
   4   0  -7    1.81    0.84
   4   0  -6  103.06    4.29
  -4   0   6  100.99    5.10
   4   0  -5    0.60    0.44
  -4   0   5    1.32    0.65
   4   0  -4 1142.52   29.27
  -4   0   4 1099.46   30.37
  -4   0   4 1155.84   30.22
  -4   0   3    0.34    0.50
  -4   0   3    0.82    0.53
  -4   0   3    0.19    0.42
  -4   0   2   63.86    3.33
  -4   0   2   59.44    3.43
  -4   0   1    0.79    0.48
  -4   0   0   62.84    3.47
  -4   0  -1    1.79    0.67
  -4   0  -1    1.14    0.67
  -4   0  -2  433.78   13.43
  -4   0  -2  385.50   13.11
  -4   0  -3    0.15    0.64
  -4   0  -3    0.15    0.66
  -4   0  -4   43.60    3.44
  -4   0  -4   31.03    3.00
  -4   0  -5    0.79    0.90
  -4   0  -5    0.54    0.70
  -4   0  -5   -0.20    0.69
  -4   0  -6    2.44    1.23
  -4   0  -6    0.22    0.74
  -4   0  -6    2.28    1.09
  -4   0  -7    0.24    0.99
  -4   0  -7   -0.23    0.93
  -4   0  -7    0.49    0.91
  -4   0  -8    8.80    1.95
  -4   0  -8    5.31    1.77
  -4   0  -9    0.49    0.91
  -4   0  -9    0.46    0.94
  -4   0 -10   69.67    4.67
  -4   0 -10   75.86    5.30
  -4   0 -10   84.52    5.33
  -4   0 -11   -0.16    0.68
  -4   0 -11    0.12    0.58
  -4   0 -12   49.28    2.93
  -4  -1  16   14.21    1.57
  -4  -1  15   54.23    3.29
  -4  -1  15   52.18    3.73
  -4  -1  14    2.68    1.24
  -4  -1  14    3.47    1.36
  -4   1  14    3.84    1.35
  -4   1  14    3.57    1.27
  -4  -1  13    3.55    1.45
  -4   1  13    1.66    1.15
  -4  -1  13    2.93    1.20
  -4   1  13    3.50    1.34
  -4   1  12   14.66    2.66
  -4  -1  12   21.30    2.74
  -4   1  11  351.16   13.26
  -4  -1  11  374.93   13.96
  -4  -1  10  501.56   17.06
  -4   1  10  481.85   16.62
  -4   1   9    6.60    1.45
   4  -1  -9    5.10    1.18
  -4  -1   9    5.80    1.46
   4  -1  -8    9.19    1.46
   4  -1  -7  589.30   16.64
   4   1  -7  558.89   16.05
  -4   1   7  555.32   17.74
  -4   1   6  347.33   12.15
   4  -1  -6  369.09   11.23
   4   1  -6  378.90   10.91
   4  -1  -5  153.89    5.53
  -4   1   5  145.26    6.27
   4   1  -5  158.91    5.27
  -4   1   4  953.57   27.41
   4  -1  -4 1012.01   26.45
   4   1  -4 1005.93   26.05
  -4   1   3   32.64    2.29
  -4  -1   3   31.48    2.47
  -4   1   3   33.61    2.41
  -4   1   2 1579.57   40.59
  -4  -1   2 1557.29   41.02
  -4   1   1  290.19    9.45
  -4   1   0    6.99    1.08
  -4  -1  -1  121.79    5.44
  -4   1  -1  119.54    5.31
  -4  -1  -2   48.31    3.32
  -4   1  -2   47.59    3.21
  -4  -1  -3   25.86    2.55
  -4   1  -3   29.38    2.67
  -4   1  -4   73.55    4.58
  -4  -1  -4   67.14    4.48
  -4  -1  -5   11.23    1.94
  -4   1  -5    7.67    1.62
  -4   1  -5    8.27    1.63
  -4   1  -6    1.69    1.03
  -4  -1  -6    2.45    1.26
  -4   1  -6    4.46    1.46
  -4  -1  -6    5.28    1.44
  -4   1  -7   30.31    3.44
  -4   1  -7   22.86    3.08
  -4  -1  -7   30.41    3.50
  -4  -1  -7   32.47    3.45
  -4  -1  -8   64.62    5.19
  -4  -1  -8   70.61    5.25
  -4   1  -8   69.98    5.29
  -4  -1  -9    1.21    1.00
  -4  -1  -9    0.24    1.03
  -4  -1  -9   -0.22    0.88
  -4   1  -9    2.80    1.26
  -4   1 -10   39.10    3.46
  -4  -1 -10   37.36    3.23
  -4  -1 -10   36.97    3.65
  -4   1 -10   35.68    3.46
   4  -1  10   42.43    3.17
  -4  -1 -10   31.19    3.25
  -4   1 -11    9.37    1.54
  -4  -1 -11    9.31    1.38
  -4  -1 -11    7.95    1.49
  -4   1 -11    8.83    1.65
  -4  -1 -12    0.91    0.57
  -4   1 -12    0.88    0.65
  -4  -2  15    3.51    1.08
  -4  -2  15    3.51    1.20
  -4   2  15    4.56    1.32
  -4   2  14   20.53    2.33
  -4  -2  14   19.35    2.65
  -4   2  14   20.21    2.64
  -4  -2  14   21.19    2.27
  -4  -2  14   20.96    2.67
  -4  -2  13    6.39    1.81
  -4   2  13    8.17    1.97
  -4  -2  13    7.90    1.74
  -4   2  13    5.13    1.59
  -4  -2  12  122.90    7.36
  -4   2  12  104.99    6.90
  -4   2  12  124.30    7.18
  -4  -2  12  118.71    6.82
  -4  -2  11   34.86    3.61
  -4   2  10    5.35    1.36
   4  -2 -10    3.64    1.23
  -4  -2  10    2.15    1.22
  -4   2   9   10.14    1.59
   4  -2  -9    9.53    1.63
  -4  -2   9    8.34    1.78
   4  -2  -8   19.23    2.12
   4  -2  -7    6.80    1.32
  -4  -2   7    3.96    1.19
   4  -2  -6  779.27   21.09
   4   2  -6  763.04   20.25
  -4  -2   6  764.40   22.09
  -4   2   6  724.64   21.92
   4   2  -5    6.01    0.82
  -4   2   5    6.49    1.19
  -4  -2   5    5.46    1.08
   4  -2  -5    6.70    1.05
   4  -2  -4  148.12    5.56
   4   2  -4  159.62    5.05
  -4  -2   4  153.57    6.22
  -4   2   4  151.47    6.22
  -4  -2   4  160.56    6.10
  -4   2   4  156.67    6.04
  -4  -2   3  887.11   23.39
  -4   2   3  862.85   23.36
  -4  -2   3  821.67   23.67
  -4   2   3  844.41   23.89
  -4  -2   2  200.99    7.07
  -4   2   2  191.49    7.02
  -4  -2   2  200.10    7.41
  -4   2   2  195.77    7.36
  -4  -2   1  103.82    4.64
  -4   2   1  105.77    4.61
  -4  -2   0   67.92    3.60
  -4   2   0   58.41    3.36
  -4  -2  -1    4.36    0.98
  -4   2  -1    3.67    0.93
  -4  -2  -1    5.65    1.11
  -4   2  -1    7.18    1.18
  -4  -2  -2  818.78   23.36
  -4   2  -2  818.91   23.31
  -4  -2  -2  821.28   23.25
  -4   2  -2  795.35   23.11
  -4  -2  -3  514.55   16.26
  -4   2  -3  523.88   16.30
  -4  -2  -3  499.60   16.10
  -4   2  -3  498.77   16.08
  -4   2  -4   47.64    3.69
  -4  -2  -4   47.61    3.66
  -4   2  -4   46.74    3.61
  -4  -2  -4   53.57    3.89
  -4  -2  -5   26.34    2.96
  -4   2  -5   27.24    3.01
  -4  -2  -5   28.50    3.05
  -4   2  -5   32.77    3.24
  -4   2  -5   30.35    3.06
  -4  -2  -5   31.74    2.58
  -4   2  -6  290.94   12.24
  -4  -2  -6  327.40   12.60
  -4   2  -6  321.91   12.64
  -4   2  -6  307.07   12.23
  -4  -2  -6  289.53   12.19
  -4  -2  -6  303.79   11.88
  -4  -2  -7   43.08    4.22
  -4   2  -7   47.96    4.44
  -4  -2  -7   47.13    4.33
  -4   2  -7   48.89    4.38
  -4  -2  -7   46.51    4.14
  -4   2  -7   49.89    4.40
  -4   2  -8   91.66    6.19
  -4  -2  -8   85.09    5.94
  -4   2  -8   76.17    5.69
  -4  -2  -8   79.66    5.58
  -4  -2  -9    4.55    1.34
  -4  -2  -9    2.41    1.24
  -4   2  -9    1.70    1.31
  -4   2  -9    2.35    1.27
  -4  -2  -9    3.71    1.36
  -4   2 -10   15.05    2.19
  -4  -2 -10   13.87    1.91
   4  -2  10   16.21    2.07
  -4  -2 -10    9.92    1.99
  -4  -2 -10   15.51    2.23
  -4   2 -10   16.85    2.46
  -4   2 -10   14.56    2.29
  -4   2 -11    0.68    0.79
  -4   2 -11    0.63    0.72
   4  -2  11    0.30    0.61
  -4  -2 -11    0.14    0.69
  -4  -2 -12   11.20    1.31
  -4   2 -12   12.61    1.31
  -4   2 -12   13.76    1.54
  -4  -3  15   21.01    2.24
  -4  -3  15   18.09    2.27
  -4   3  15   17.19    2.20
  -4  -3  14    2.43    1.06
  -4  -3  14    3.35    1.25
  -4   3  14    3.08    1.20
  -4  -3  14    3.82    1.42
  -4  -3  13    1.64    1.07
  -4   3  13    0.69    0.89
  -4   3  13    0.19    0.83
   4  -3 -13    0.16    0.68
  -4  -3  13    1.19    1.07
   4  -3 -12    3.68    1.19
  -4  -3  12    0.76    1.07
  -4   3  12    0.50    0.92
  -4  -3  12    2.48    1.33
  -4   3  12    0.44    0.89
  -4  -3  11  349.03   14.29
  -4   3  11  361.03   14.34
  -4   3  11  366.57   14.11
  -4  -3  11  371.11   14.14
   4  -3 -11  368.16   12.98
  -4   3  10  121.49    6.20
   4  -3 -10  124.47    6.16
  -4  -3  10  125.96    7.05
   4  -3 -10  119.34    5.98
  -4   3   9  117.44    5.75
   4  -3  -9  122.64    5.99
  -4  -3   9  136.53    7.04
   4  -3  -8  376.89   12.52
   4  -3  -7  306.15   10.32
  -4  -3   7  296.97   11.02
  -4   3   7  295.08   10.99
   4  -3  -6   19.30    1.85
  -4  -3   6   19.08    2.10
  -4   3   6   22.96    2.30
   4  -3  -5  979.79   26.13
   4   3  -5  993.63   24.99
  -4  -3   5  944.64   26.94
  -4   3   5  963.74   27.02
   4  -3  -4  902.81   24.48
   4   3  -4  909.25   23.31
  -4  -3   4  885.93   25.15
  -4   3   4  899.67   25.23
  -4  -3   4  874.81   25.36
  -4   3   4  947.10   25.71
  -4  -3   4  955.02   24.97
  -4   3   4  964.51   25.03
  -4   3   3 1061.77   27.20
  -4  -3   3  997.23   27.59
  -4   3   3 1032.03   27.79
  -4  -3   3  969.40   27.09
  -4  -3   2    3.69    0.95
  -4   3   2    3.71    0.94
  -4   3   2    1.58    0.60
  -4  -3   2    1.70    0.61
  -4  -3   1   28.94    2.15
  -4   3   1   28.24    2.12
  -4  -3   0   54.48    3.20
  -4   3   0   51.79    3.07
  -4  -3  -1 1183.29   31.44
  -4   3  -1 1155.89   31.29
  -4   3  -1 1149.48   31.12
  -4  -3  -1 1145.74   31.15
  -4  -3  -2 1304.36   34.77
  -4   3  -2 1230.84   34.51
  -4  -3  -2 1295.48   34.63
  -4   3  -2 1282.95   34.56
  -4  -3  -3  251.47    9.90
  -4   3  -3  278.24   10.12
  -4   3  -3  249.24    9.87
  -4  -3  -4  168.32    7.69
  -4   3  -4  156.40    7.48
  -4  -3  -4  175.13    7.78
  -4   3  -4  168.97    7.61
  -4   3  -5   64.40    4.65
  -4  -3  -5   76.85    4.99
  -4   3  -5   58.29    4.46
  -4  -3  -5   70.84    4.83
  -4   3  -5   73.93    4.95
  -4  -3  -5   61.98    3.79
  -4  -3  -6   69.68    5.14
  -4   3  -6   70.89    5.17
  -4  -3  -6   74.02    5.22
  -4   3  -6   79.92    5.41
  -4  -3  -6   67.34    4.76
  -4   3  -6   76.36    5.28
  -4  -3  -6   67.86    4.18
  -4  -3  -7   17.69    2.77
  -4   3  -7   18.30    2.74
  -4  -3  -7   17.44    2.71
  -4   3  -7   15.76    2.60
  -4  -3  -7   19.20    2.60
  -4   3  -7   18.63    2.78
  -4   3  -8    2.24    1.37
  -4  -3  -8    3.88    1.29
  -4  -3  -8    2.49    1.41
  -4   3  -8    3.02    1.42
  -4  -3  -8    3.96    1.42
  -4  -3  -9  122.97    6.80
  -4  -3  -9  120.76    6.29
  -4  -3  -9  110.58    6.89
  -4   3  -9  123.59    7.21
  -4   3  -9  123.91    7.14
   4  -3  10    7.33    1.52
  -4   3 -10    3.75    1.26
  -4  -3 -10    5.15    1.48
  -4   3 -10    5.88    1.61
  -4  -3 -10    4.51    1.31
  -4   3 -10    7.34    1.77
  -4   3 -11   75.44    4.42
  -4   3 -11   90.90    4.99
  -4  -3 -11   78.46    4.43
   4  -3  11   89.60    4.35
  -4   3 -12    1.54    0.69
  -4   3 -12    3.06    0.73
  -4  -3 -12    1.51    0.57
  -4  -4  15   18.33    2.07
  -4  -4  15   18.85    2.18
  -4   4  15   21.87    2.28
  -4  -4  14   32.22    3.25
  -4   4  14   28.16    3.02
  -4  -4  14   36.06    3.46
  -4  -4  14   36.08    3.09
  -4  -4  13  177.52    8.74
  -4   4  13  173.49    8.63
  -4  -4  13  177.85    8.43
   4  -4 -13  168.52    7.59
   4  -4 -12   33.49    3.16
  -4  -4  12   37.22    3.93
  -4   4  12   42.51    4.11
  -4  -4  12   34.57    3.70
  -4   4  11  304.48   11.79
  -4  -4  11  334.03   13.38
  -4   4  11  330.14   13.31
  -4  -4  11  315.32   12.96
  -4   4  11  326.35   12.70
   4  -4 -11  322.40   11.85
  -4   4  10  222.30    9.01
   4  -4 -10  230.72    9.27
  -4  -4  10  215.10   10.10
  -4   4  10  221.62   10.22
   4  -4 -10  230.56    9.04
  -4  -4  10  234.73   10.33
  -4   4  10  212.48    9.72
  -4   4   9   99.72    5.24
   4  -4  -9  100.83    5.49
  -4   4   9   96.54    5.95
  -4  -4   9  106.84    6.27
   4  -4  -9  116.81    5.47
  -4  -4   9  108.87    6.35
   4  -4  -8   22.47    2.48
  -4  -4   8   21.19    2.58
  -4  -4   8   22.68    2.66
   4  -4  -7    1.02    0.94
  -4  -4   7    0.64    0.65
  -4   4   7   -0.16    0.71
   4  -4  -6  190.54    7.04
  -4  -4   6  177.67    7.44
  -4   4   6  173.42    7.45
  -4  -4   5   29.33    2.47
  -4   4   5   30.67    2.53
   4  -4  -5   30.66    2.27
   4  -4  -4 1967.73   49.72
  -4   4   4 1876.11   50.32
  -4  -4   4 1820.57   50.44
  -4   4   4 1953.97   50.76
  -4  -4   4 2034.69   49.95
  -4   4   4 1930.41   49.91
  -4  -4   4 2029.44   50.37
  -4  -4   3  473.39   13.91
  -4  -4   3  452.88   14.35
  -4   4   3  481.39   14.56
  -4   4   3  481.52   14.04
  -4  -4   2  207.88    7.27
  -4   4   2  207.81    7.23
  -4  -4   2  200.96    7.60
  -4   4   2  210.90    7.72
  -4  -4   1 1071.12   28.92
  -4   4   1 1094.41   28.84
  -4   4   0 1778.40   45.54
  -4  -4   0 1753.25   45.67
  -4   4  -1  284.08    9.46
  -4   4  -1  259.19    9.40
  -4  -4  -1  279.49    9.51
  -4  -4  -2   87.91    4.81
  -4   4  -2   85.18    4.68
  -4  -4  -2   98.85    4.94
  -4   4  -2  105.91    5.01
  -4  -4  -3    2.85    1.02
  -4   4  -3    0.62    0.81
  -4  -4  -3    0.94    0.78
  -4   4  -3    3.33    1.03
  -4  -4  -4  166.94    7.70
  -4   4  -4  174.68    7.77
  -4  -4  -4  161.26    7.57
  -4   4  -4  156.33    7.43
  -4  -4  -5   20.67    2.67
  -4   4  -5   21.69    2.71
  -4  -4  -5   12.09    2.05
  -4   4  -5   11.45    2.00
  -4  -4  -5   17.88    2.24
  -4   4  -5   20.83    2.62
  -4  -4  -5   18.34    2.05
  -4  -4  -6  530.23   17.41
  -4  -4  -6  549.13   18.64
  -4   4  -6  557.79   18.74
  -4  -4  -6  538.59   18.55
  -4   4  -6  539.59   18.60
  -4  -4  -6  519.86   17.61
  -4   4  -6  520.36   18.42
  -4  -4  -6  557.62   16.88
  -4   4  -7  283.56   12.07
  -4  -4  -7  276.02   10.86
  -4  -4  -7  285.00   11.93
  -4   4  -7  274.91   11.91
  -4  -4  -7  277.02   11.94
  -4   4  -7  264.15   11.78
  -4  -4  -7  271.34   11.21
  -4   4  -8  116.85    7.08
  -4  -4  -8  108.19    6.80
  -4  -4  -8  107.86    6.41
  -4   4  -8  114.93    7.00
  -4  -4  -9  180.36    9.05
  -4   4  -9  195.43    9.38
  -4   4  -9  188.41    9.20
  -4  -4  -9  183.65    8.62
  -4  -4 -10   24.83    2.86
  -4   4 -10   18.62    2.45
  -4   4 -10   27.39    3.03
   4  -4  10   22.51    2.49
  -4   4 -10   22.87    2.85
  -4  -4 -10   21.76    2.54
  -4   4 -11   15.17    1.96
  -4   4 -11   18.38    2.21
  -4  -4 -11   19.43    2.02
   4  -4  11   18.40    1.94
  -4   4 -12    1.03    0.58
  -4   4 -12   -0.09    0.70
  -4  -4 -12    0.64    0.68
  -4   4 -12    0.92    0.58
  -4  -5  15   14.85    1.92
  -4  -5  15   14.47    1.56
  -4   5  15   15.68    1.89
  -4  -5  15   12.13    1.74
  -4  -5  14   14.13    2.01
  -4   5  14   12.84    2.06
  -4  -5  14   13.55    2.28
  -4  -5  14   13.58    2.17
   4  -5 -14   12.87    1.67
  -4   5  13   94.25    5.88
  -4  -5  13   84.74    5.77
   4  -5 -13   88.78    5.13
  -4  -5  13   96.57    5.87
   4  -5 -12  129.78    6.64
  -4  -5  12  122.66    7.36
  -4   5  12  141.38    7.73
  -4  -5  12  148.38    7.82
  -4   5  11  114.93    6.21
  -4  -5  11  125.09    7.28
  -4   5  11  111.55    6.94
   4  -5 -11  120.97    6.26
  -4  -5  11  132.08    7.43
  -4   5  10   98.72    5.44
   4  -5 -10   92.21    5.24
   4  -5 -10   98.65    5.64
  -4  -5  10  102.34    6.36
  -4  -5  10   96.90    6.20
  -4   5  10   98.04    6.28
  -4   5   9   34.82    2.91
  -4  -5   9   35.50    3.53
  -4   5   9   26.38    2.86
  -4  -5   9   33.75    3.41
  -4   5   9   38.56    3.70
   4  -5  -9   36.18    2.97
  -4   5   8    1.57    0.73
  -4  -5   8    1.11    0.87
  -4   5   8    0.94    0.89
  -4  -5   8    0.79    0.80
  -4  -5   7   80.59    4.84
  -4   5   7   93.14    5.17
   4  -5  -7   82.81    4.61
   4  -5  -6   50.96    3.28
  -4   5   6   48.22    3.48
  -4  -5   6   56.48    3.68
  -4  -5   5  556.81   16.59
   4  -5  -5  538.41   15.93
  -4   5   5  543.18   16.59
   4  -5  -4 1492.08   39.30
  -4  -5   4 1507.64   39.81
  -4   5   4 1507.02   39.91
  -4  -5   4 1457.43   40.01
  -4   5   4 1523.91   40.31
  -4  -5   4 1544.92   39.45
  -4   5   4 1555.21   39.47
  -4  -5   3    4.43    0.98
  -4   5   3    3.60    1.00
  -4   5   3    3.47    0.81
  -4  -5   3    6.94    1.08
  -4  -5   2  109.26    4.59
  -4   5   2  106.89    4.56
  -4  -5   1  594.25   16.83
  -4   5   1  580.90   16.73
  -4  -5   0  618.89   18.25
  -4   5   0  657.75   18.31
  -4  -5  -1    7.24    1.17
  -4   5  -1    5.03    0.96
  -4  -5  -2  346.17   11.92
  -4   5  -2  357.78   11.89
  -4  -5  -2  338.57   11.69
  -4   5  -2  350.10   11.65
  -4   5  -3  146.47    6.80
  -4  -5  -3  144.61    6.77
  -4   5  -3  154.53    6.84
  -4  -5  -3  148.11    6.87
  -4  -5  -4  118.91    6.29
  -4  -5  -4  125.14    6.43
  -4   5  -4  118.02    6.21
  -4   5  -4  115.68    6.21
  -4  -5  -5    1.62    0.86
  -4  -5  -5    3.24    1.24
  -4   5  -5    1.82    0.98
  -4  -5  -5    2.30    0.96
  -4   5  -5    2.28    1.04
  -4  -5  -6   63.52    4.85
  -4   5  -6   71.34    5.19
  -4  -5  -6   67.21    5.04
  -4   5  -6   67.80    5.07
  -4  -5  -6   65.24    4.18
  -4   5  -6   63.39    4.97
  -4  -5  -6   63.24    4.51
  -4  -5  -7    5.22    1.66
  -4   5  -7    1.46    1.32
  -4  -5  -7    3.62    1.30
  -4  -5  -7    5.32    1.64
  -4   5  -7    7.88    1.99
  -4   5  -7    2.56    1.10
  -4   5  -7    3.74    1.64
  -4  -5  -8  194.48    9.28
  -4   5  -8  174.45    8.98
  -4  -5  -8  163.47    8.15
  -4   5  -8  168.13    8.85
  -4  -5  -9   31.19    3.44
  -4   5  -9   34.04    3.60
  -4   5  -9   31.63    3.50
  -4  -5  -9   29.08    3.07
  -4  -5 -10  125.49    6.71
  -4   5 -10  128.51    6.85
  -4   5 -10  119.67    6.52
  -4  -5 -10  128.76    6.32
  -4   5 -10  134.90    6.98
   4  -5  10  144.00    6.58
  -4   5 -11    3.02    1.01
  -4   5 -11    2.33    1.00
   4  -5  11    1.93    0.87
  -4  -5 -11    1.00    0.72
  -4   5 -12   -0.16    0.48
  -4  -6  15   29.77    2.62
  -4  -6  15   30.83    2.28
  -4  -6  15   26.46    2.36
  -4   6  15   29.93    2.41
   4  -6 -14    1.87    0.82
  -4  -6  14    2.02    1.08
  -4  -6  14    1.29    0.91
  -4   6  14    1.76    1.12
  -4  -6  13    2.30    1.13
  -4   6  13    1.82    1.07
  -4  -6  13    2.71    1.23
   4  -6 -13    1.61    1.11
   4  -6 -12   38.84    3.38
  -4  -6  12   39.26    3.91
  -4   6  12   33.26    3.60
  -4  -6  12   41.29    4.11
  -4   6  11  152.31    7.28
  -4  -6  11  142.77    7.90
  -4   6  11  147.33    7.97
   4  -6 -11  147.95    7.14
  -4  -6  11  151.95    8.22
  -4   6  10  205.39    8.54
   4  -6 -10  207.99    8.98
  -4  -6  10  197.34    9.62
  -4  -6  10  187.47    9.23
  -4   6  10  187.14    9.28
   4  -6 -10  210.53    8.63
  -4   6  10  199.02    8.89
  -4   6   9   49.31    3.55
   4  -6  -9   46.27    3.82
  -4  -6   9   56.24    4.33
  -4   6   9   47.11    4.11
  -4  -6   9   46.99    4.27
  -4   6   9   46.67    3.72
   4  -6  -8   27.14    2.85
  -4  -6   8   21.71    2.58
  -4   6   8   21.84    2.65
  -4   6   8   22.71    2.26
  -4  -6   7   75.12    4.63
   4  -6  -7   73.74    4.42
  -4   6   7   74.73    4.65
   4  -6  -6 1273.11   34.25
  -4  -6   6 1292.17   34.72
  -4   6   6 1237.89   34.69
  -4  -6   5 1119.41   29.93
  -4   6   5 1080.68   29.86
  -4   6   5 1089.73   30.23
   4  -6  -5 1062.25   29.35
   4  -6  -4    1.05    0.83
  -4   6   4    1.79    0.72
  -4  -6   4    1.28    0.71
  -4   6   4    3.17    0.92
  -4  -6   3   12.90    1.58
  -4   6   3   14.40    1.70
  -4  -6   3   13.38    1.49
  -4   6   3   15.09    1.53
  -4   6   2 1175.55   30.88
  -4  -6   2 1163.28   30.82
  -4  -6   1    8.61    1.18
  -4   6   1    8.05    1.16
  -4  -6   0    5.64    1.02
  -4   6   0    4.50    0.93
  -4  -6  -1  899.14   25.43
  -4   6  -1  934.58   25.49
  -4  -6  -2   12.10    1.73
  -4   6  -2   14.70    1.87
  -4   6  -2   13.16    1.71
  -4  -6  -3    8.44    1.54
  -4   6  -3   10.21    1.69
  -4  -6  -3    9.82    1.64
  -4   6  -3    8.21    1.49
  -4  -6  -4  575.20   18.22
  -4   6  -4  587.44   18.20
  -4  -6  -4  538.82   17.91
  -4   6  -4  540.22   17.81
  -4   6  -4  568.03   18.33
  -4  -6  -4  539.05   16.76
  -4  -6  -5 1002.57   29.12
  -4   6  -5 1036.85   29.30
  -4  -6  -5  934.15   28.77
  -4   6  -5  928.62   28.71
  -4   6  -5  986.59   29.23
  -4  -6  -5  973.78   27.45
  -4  -6  -6  392.77   14.46
  -4   6  -6  398.09   14.61
  -4  -6  -6  372.37   14.27
  -4   6  -6  373.74   14.33
  -4  -6  -6  361.04   13.29
  -4  -6  -6  384.52   13.00
  -4   6  -6  366.69   14.43
  -4  -6  -7  196.93    8.77
  -4  -6  -7  215.76    9.69
  -4   6  -7  217.65    9.88
  -4  -6  -7  170.04    9.00
  -4   6  -7  168.55    9.01
  -4   6  -7  204.68    9.82
  -4  -6  -8  200.70    9.61
  -4   6  -8  209.85    9.91
  -4   6  -8  215.02    8.93
  -4  -6  -8  202.12    9.07
  -4   6  -8  209.79   10.05
  -4  -6  -9    2.86    1.19
  -4   6  -9    2.97    1.50
  -4  -6  -9    0.21    0.97
  -4   6  -9    0.89    1.14
  -4  -6 -10    6.27    1.43
  -4   6 -10    7.11    1.54
  -4   6 -10    7.73    1.71
  -4  -6 -10    5.37    1.25
  -4   6 -11  172.31    7.17
  -4  -6 -11  166.08    6.46
  -4   6 -11  173.95    7.28
  -4  -7  15   73.26    3.65
  -4  -7  14   31.42    2.89
   4  -7 -14   29.39    2.50
  -4  -7  14   23.96    2.61
  -4   7  14   27.46    2.70
  -4  -7  13  138.52    7.57
  -4  -7  13  132.16    7.19
  -4   7  13  145.35    7.32
   4  -7 -13  160.37    7.13
  -4  -7  13  165.90    8.48
  -4  -7  13  164.35    7.94
  -4   7  13  161.13    7.90
  -4  -7  12   17.70    2.59
  -4   7  12   13.93    2.14
  -4   7  12   17.75    2.60
  -4  -7  12   16.57    2.71
   4  -7 -12   16.59    2.25
  -4  -7  11   36.04    3.83
  -4   7  11   35.75    3.39
  -4  -7  11   31.66    3.49
  -4   7  11   33.96    3.60
   4  -7 -11   38.01    3.36
  -4   7  10   12.17    2.04
  -4   7  10   12.13    2.01
   4  -7 -10   14.30    2.26
  -4  -7  10   11.29    2.09
  -4   7  10   11.25    2.11
   4  -7 -10   12.64    2.00
  -4   7   9  307.07   11.71
   4  -7  -9  332.55   12.26
  -4  -7   9  307.30   12.23
  -4   7   9  321.98   12.51
  -4   7   9  324.61   11.45
   4  -7  -8   65.84    4.46
  -4  -7   8   59.64    4.31
  -4   7   8   52.20    4.15
  -4  -7   8   62.08    4.75
  -4   7   8   59.81    3.75
   4  -7  -7  441.00   14.43
  -4   7   7  412.32   14.51
  -4  -7   7  431.16   15.04
  -4  -7   7  439.14   14.56
  -4  -7   6  106.87    5.34
   4  -7  -6   97.18    5.03
  -4   7   6   94.23    5.14
  -4   7   5   28.71    2.52
  -4  -7   5   45.24    3.03
  -4  -7   5   26.55    2.59
  -4   7   5   44.79    3.24
   4  -7  -5   29.88    2.51
   4  -7  -4  197.52    7.27
  -4  -7   4  181.89    7.32
  -4   7   4  184.40    7.41
  -4   7   3  890.83   24.33
  -4  -7   3  880.11   24.20
  -4  -7   3  863.01   23.62
  -4   7   3  846.71   23.54
  -4  -7   2  115.79    4.87
  -4   7   2  121.40    4.95
  -4  -7   1    4.12    0.83
  -4   7   1    0.38    0.42
  -4  -7   0  354.18   11.28
  -4   7   0  359.11   11.32
  -4  -7   0  356.00   11.64
  -4  -7  -1  523.93   16.08
  -4   7  -1  521.25   16.03
  -4   7  -1  543.46   16.84
  -4  -7  -1  565.32   16.41
  -4  -7  -2    6.80    1.31
  -4   7  -2    8.01    1.35
  -4  -7  -3   50.98    3.73
  -4   7  -3   63.03    4.01
  -4  -7  -3   51.49    3.71
  -4   7  -3   49.51    3.58
  -4   7  -3   53.79    3.81
  -4  -7  -4  321.79   11.88
  -4   7  -4  329.06   11.90
  -4  -7  -4  316.58   11.75
  -4   7  -4  312.40   11.61
  -4   7  -4  292.19   11.92
  -4  -7  -4  303.90   10.85
  -4  -7  -5   21.58    2.64
  -4   7  -5   20.28    2.59
  -4   7  -5   15.12    2.37
  -4  -7  -5   11.05    2.02
  -4   7  -5   10.76    1.99
  -4  -7  -5   14.73    2.03
  -4  -7  -6   19.69    2.71
  -4   7  -6   20.42    2.77
  -4  -7  -6   23.99    2.93
  -4   7  -6   21.22    2.78
  -4  -7  -6   19.21    2.38
  -4  -7  -6   20.38    2.45
  -4   7  -6   26.67    3.22
  -4  -7  -7    0.45    0.84
  -4   7  -7    0.95    0.96
  -4  -7  -7    1.86    0.98
  -4   7  -7    1.78    1.30
  -4  -7  -7    0.17    1.04
  -4  -7  -8  136.57    7.45
  -4   7  -8  149.09    7.85
  -4   7  -8  130.67    6.73
  -4  -7  -8  134.69    6.88
  -4   7  -8  139.30    7.89
  -4  -7  -9  155.59    7.76
  -4   7  -9  175.54    8.24
  -4  -7  -9  156.84    7.28
  -4   7  -9  156.63    8.11
  -4   7 -10    0.53    0.96
  -4  -7 -10    0.13    0.59
   4  -7  10    0.45    0.91
   4  -7  11    0.76    0.73
  -4  -7 -11    1.26    0.72
  -4   7 -11    1.11    0.68
  -4  -7 -11    0.65    0.56
  -4  -8  15    1.10    0.68
  -4  -8  15    0.60    0.63
  -4  -8  15    0.79    0.54
  -4  -8  14   -0.40    0.67
   4  -8 -14    0.47    0.63
  -4  -8  14    0.15    0.81
  -4   8  14    0.13    0.77
  -4  -8  14    1.40    0.94
  -4   8  13   53.03    4.17
  -4  -8  13   59.84    4.78
  -4  -8  13   52.68    4.16
   4  -8 -13   59.70    4.02
  -4  -8  13   57.91    4.40
  -4  -8  12    5.92    1.83
   4  -8 -12    4.86    1.38
  -4   8  12    7.42    1.68
  -4  -8  12    6.70    1.61
  -4   8  12    5.94    1.62
  -4   8  12    5.80    1.56
  -4  -8  12    6.67    1.67
  -4  -8  11    0.43    0.85
  -4   8  11    1.29    1.09
  -4   8  11    0.22    0.88
   4  -8 -11    0.53    0.78
  -4   8  10   49.29    3.79
  -4   8  10   37.03    3.47
   4  -8 -10   44.16    3.75
  -4  -8  10   45.06    4.01
  -4   8  10   42.92    3.96
  -4   8   9  189.88    7.97
  -4   8   9  178.18    8.10
   4  -8  -9  191.45    8.65
  -4  -8   9  174.26    8.36
  -4   8   9  185.85    8.67
  -4  -8   9  175.07    8.95
   4  -8  -8   32.09    3.26
  -4  -8   8   30.72    3.11
  -4   8   8   35.17    3.37
  -4  -8   8   37.07    3.69
  -4   8   8   34.80    2.88
  -4  -8   7  116.89    6.03
   4  -8  -7  109.63    5.93
  -4  -8   7  106.89    5.76
  -4   8   7  105.10    5.78
  -4   8   7  122.62    5.48
  -4  -8   7  124.31    6.60
   4  -8  -6  349.00   12.02
  -4  -8   6  367.18   12.11
  -4  -8   6  336.24   12.17
  -4   8   6  341.04   12.24
  -4   8   6  340.53   11.97
   4  -8  -5  118.45    5.36
  -4  -8   5   99.74    5.02
  -4   8   5  101.49    5.04
  -4   8   5  100.60    5.22
  -4  -8   5  107.99    5.36
  -4  -8   4  153.24    6.45
  -4   8   4  160.71    6.61
  -4  -8   3   13.73    1.47
  -4   8   3   12.82    1.45
  -4  -8   2  264.69    8.65
  -4   8   2  258.69    8.60
  -4   8   1    5.71    0.99
  -4  -8   1    4.20    0.84
  -4  -8   0  343.08   10.99
  -4   8   0  355.80   11.11
  -4  -8   0  339.49   11.54
  -4  -8  -1  168.84    6.68
  -4   8  -1  175.56    6.77
  -4  -8  -2   57.33    3.68
  -4   8  -2   55.20    3.60
  -4  -8  -2   68.18    3.99
  -4   8  -2   62.63    4.14
  -4   8  -3    1.41    0.82
  -4  -8  -3    2.30    0.87
  -4   8  -3    1.94    0.97
  -4   8  -3    1.04    0.74
  -4  -8  -4   27.59    2.89
  -4   8  -4   34.63    3.15
  -4  -8  -4   36.17    3.20
  -4   8  -4   31.72    2.99
  -4   8  -4   28.72    3.25
  -4   8  -4   32.34    3.18
  -4  -8  -4   32.83    2.91
  -4   8  -5  278.10   10.87
  -4  -8  -5  238.95   10.26
  -4   8  -5  237.08   10.16
  -4   8  -5  258.89   11.12
  -4  -8  -5  259.39   10.56
  -4  -8  -5  267.55    9.96
  -4  -8  -6  296.33   12.00
  -4   8  -6  326.89   12.54
  -4  -8  -6  279.81   11.82
  -4   8  -6  304.31   12.76
  -4  -8  -6  325.73   11.54
  -4  -8  -7   21.14    2.51
   4   8   7   20.84    2.55
  -4  -8  -7   21.52    2.78
  -4   8  -7   22.54    2.96
  -4   8  -7   18.56    2.84
  -4  -8  -7   20.14    2.57
   4   8   8   81.13    5.02
  -4  -8  -8   81.10    5.45
  -4   8  -8   95.09    5.90
  -4   8  -8   88.29    5.34
  -4  -8  -8   91.93    5.28
  -4   8  -9   25.22    2.77
  -4   8  -9   26.38    3.11
  -4   8  -9   24.99    2.49
  -4  -8  -9   23.27    2.47
   4  -8   9   29.40    3.03
  -4   8 -10    5.25    1.41
   4  -8  10    4.36    1.23
  -4  -8 -10    4.90    1.08
  -4   8 -11   54.45    3.40
   4  -8  11   56.65    3.24
  -4  -9  15    0.17    0.49
  -4  -9  15    0.28    0.50
   4  -9 -14   26.70    2.27
  -4  -9  14   23.08    2.43
  -4  -9  14   21.68    2.51
  -4  -9  14   27.17    2.59
  -4   9  13   83.23    4.97
  -4  -9  13   87.86    5.74
  -4  -9  13   88.19    5.51
   4  -9 -13   95.06    5.08
   4  -9 -12    5.15    1.35
  -4   9  12    7.19    1.58
  -4  -9  12    4.89    1.38
  -4   9  12    2.83    1.22
  -4   9  11    6.02    1.65
   4  -9 -11    6.63    1.64
  -4   9  11    4.98    1.56
  -4  -9  11    7.32    1.60
  -4  -9  11    5.64    1.64
  -4  -9  10    2.41    1.11
  -4   9  10    1.89    1.05
  -4   9  10    0.41    0.97
   4  -9 -10    3.63    1.51
  -4  -9  10    2.04    1.34
  -4   9  10    1.85    1.15
  -4   9  10    1.60    1.05
  -4   9   9   39.36    3.44
   4  -9  -9   36.45    3.67
  -4  -9   9   39.95    3.57
  -4   9   9   32.57    3.29
  -4  -9   9   36.63    3.85
  -4   9   9   35.12    3.18
  -4   9   9   36.28    3.68
  -4  -9   8   12.62    2.02
   4  -9  -8   14.61    2.40
  -4  -9   8   14.63    2.10
  -4   9   8   13.09    2.04
  -4  -9   8   15.01    2.39
  -4   9   8   12.75    1.86
  -4   9   7  400.25   12.83
   4  -9  -7  393.70   13.72
  -4  -9   7  392.14   13.30
  -4   9   7  358.54   13.42
  -4  -9   7  375.35   14.11
   4  -9  -6  197.55    8.19
  -4  -9   6  193.00    7.73
  -4  -9   6  184.86    7.93
  -4   9   6  186.28    7.98
  -4  -9   6  178.60    8.34
  -4  -9   5    4.90    1.12
  -4   9   5    5.05    1.12
  -4  -9   4  906.72   25.74
  -4   9   4  960.46   26.00
   4  -9  -3  166.91    6.80
  -4  -9   2  121.65    4.83
  -4   9   2  108.34    4.62
  -4  -9   1   13.46    1.44
  -4   9   1   13.80    1.47
  -4  -9   1   17.65    2.02
  -4  -9   0   33.91    2.41
  -4   9   0   35.83    2.48
  -4  -9   0   33.27    2.81
  -4   9   0   32.25    2.89
  -4  -9  -1   12.06    1.50
  -4   9  -1   10.73    1.48
  -4  -9  -2  100.86    5.02
  -4   9  -2   92.75    4.86
  -4  -9  -2  104.96    5.35
  -4   9  -2  104.36    5.76
  -4   9  -3   25.20    2.70
  -4  -9  -3   26.75    2.55
  -4   9  -3   21.43    2.75
  -4  -9  -3   23.57    2.47
  -4  -9  -4    1.99    0.92
  -4   9  -4    2.43    1.16
  -4   9  -4    0.20    0.84
  -4  -9  -4    3.30    1.16
   4   9   5  292.88   10.93
  -4  -9  -5  274.02   11.01
  -4   9  -5  294.15   11.36
  -4   9  -5  287.26   12.09
  -4  -9  -5  295.16   10.92
  -4   9  -6   70.16    4.91
   4   9   6   66.90    4.58
  -4  -9  -6   73.96    4.69
   4   9   7   87.87    5.33
  -4   9  -7   86.16    5.62
  -4  -9  -7   92.55    5.36
  -4  -9  -8    3.98    1.22
   4   9   8    2.97    1.07
  -4   9  -8    2.72    1.15
  -4   9  -8    2.39    1.15
  -4   9  -9    0.60    0.98
  -4  -9  -9    0.13    0.61
  -4   9  -9    0.28    0.72
  -4   9 -10   44.19    3.39
   4  -9  10   46.59    3.28
  -4   9 -11   51.91    3.15
   4  -9  11   59.19    3.21
   4 -10 -14    3.07    0.92
  -4 -10  14    4.21    1.19
  -4 -10  14    3.30    1.03
  -4 -10  14    4.40    1.13
  -4 -10  13   43.45    3.64
   4 -10 -13   42.47    3.24
  -4 -10  13   37.42    3.57
  -4  10  12  146.51    6.90
   4 -10 -12  135.43    6.67
  -4 -10  12  125.19    7.48
  -4  10  11   16.76    2.34
   4 -10 -11   18.49    2.38
  -4 -10  11   17.47    2.80
  -4  10  11   15.47    2.22
  -4  10  10  138.94    6.79
  -4  10  10  118.03    6.47
  -4 -10  10  126.92    7.59
  -4  10   9    9.51    1.75
  -4  10   9    8.60    1.70
   4 -10  -9    7.82    1.89
  -4 -10   9   11.95    2.37
  -4 -10   8  161.25    7.71
   4 -10  -8  172.27    8.19
  -4 -10   8  155.43    8.23
  -4  10   8  157.40    7.16
   4 -10  -7  145.17    7.28
  -4 -10   7  144.94    7.59
  -4 -10   7  152.79    7.86
  -4  10   7  144.68    6.55
  -4 -10   6   54.18    3.69
  -4 -10   6   52.98    4.41
  -4 -10   6   56.89    4.40
  -4 -10   6   62.22    4.47
  -4 -10   5   29.39    3.12
  -4  10   5   32.20    2.74
   4 -10  -4   98.94    5.05
   4 -10  -3   20.81    2.17
   4 -10  -2  117.56    5.50
  -4 -10   2  116.41    5.69
  -4 -10   1   24.26    2.44
  -4  10   0    2.05    0.81
  -4 -10  -1   78.22    4.64
  -4  10  -2  281.65   10.97
  -4 -10  -2  312.80   11.17
  -4  10  -2  301.50   11.56
  -4  10  -3   31.86    3.19
  -4 -10  -3   32.83    2.99
  -4  10  -3   33.72    3.33
   4  10   4   32.84    2.99
  -4  10  -4   34.01    3.62
  -4  10  -4   32.93    3.42
   4  10   5    5.60    1.34
  -4  10  -5    2.98    1.23
   4  10   6   10.71    1.95
   4  10   7  165.64    7.68
  -4  10  -8   40.72    3.85
   4  10   8   37.38    3.20
  -4  10  -8   42.30    3.61
  -4  10  -9    4.87    1.42
   4 -10   9    6.39    1.51
  -4  10  -9    4.88    1.21
  -4  10 -10   13.27    1.86
  -4  10 -11    5.17    0.99
   4 -10  11    5.10    0.99
   4 -11 -14    4.02    0.90
  -4 -11  14    2.92    0.96
  -4 -11  14    3.25    0.93
   4 -11 -13    8.59    1.46
  -4 -11  13    9.52    1.78
  -4 -11  13    5.63    1.45
  -4  11  12   15.05    2.13
  -4 -11  12   11.72    2.16
  -4 -11  12   17.07    2.53
   4 -11 -12   15.67    2.15
  -4 -11  12   14.98    2.42
   4 -11 -11    0.71    0.95
  -4  11  11    1.00    0.81
  -4 -11  11    0.24    1.00
  -4  11  11    0.71    0.92
  -4 -11  11    1.75    1.14
  -4  11  10    1.27    1.04
  -4  11  10    3.23    1.22
  -4 -11  10    2.28    1.27
  -4 -11  10    3.38    1.53
  -4  11   9   45.52    3.74
  -4 -11   9   46.15    4.44
  -4 -11   9   47.68    4.47
  -4  11   9   60.73    4.22
  -4 -11   8   31.59    3.26
  -4 -11   8   34.48    3.08
   4 -11  -8   38.18    3.73
  -4 -11   8   36.60    3.85
  -4 -11   8   36.55    3.97
  -4 -11   8   31.49    3.52
  -4  11   8   37.39    3.24
  -4 -11   7    2.71    1.07
  -4  11   7    2.31    0.95
  -4 -11   7    3.70    1.51
  -4 -11   7    2.66    1.20
  -4 -11   6   73.08    4.53
   4 -11  -6   72.33    4.83
  -4 -11   6   76.25    5.47
  -4 -11   6   75.27    5.16
  -4 -11   6   82.27    5.30
  -4 -11   5  584.39   18.67
   4 -11  -5  639.98   19.19
  -4 -11   5  614.25   20.15
  -4 -11   5  565.77   19.29
  -4  11   5  675.73   19.21
   4 -11  -4   47.80    3.50
  -4 -11   4   42.80    3.74
  -4  11   4   46.27    3.39
   4 -11  -3   30.08    2.64
  -4 -11   3   24.62    2.76
  -4  11   3   26.18    2.51
  -4  11   2    8.00    1.44
  -4 -11   2    7.93    1.57
   4 -11  -2    8.76    1.48
  -4 -11   2   12.24    1.89
  -4 -11   1    1.43    0.90
  -4 -11   1    1.02    0.90
  -4  11   1    0.77    0.73
  -4 -11   0   29.38    2.88
  -4 -11   0   28.23    2.85
  -4  11   0   30.80    3.03
  -4 -11  -1   75.14    4.75
  -4  11  -1   84.13    5.23
  -4 -11  -1   91.84    5.16
   4  11   2   39.23    3.12
  -4 -11  -2   42.75    3.51
   4  11   3   99.45    5.31
  -4  11  -3   92.75    5.65
  -4 -11  -3  110.82    5.85
  -4  11  -3   97.96    6.03
   4  11   4   42.92    3.41
  -4  11  -4   31.36    3.38
  -4  11  -4   29.41    3.35
  -4 -11  -4   43.45    3.54
   4  11   5   42.95    3.53
  -4  11  -5   45.52    4.11
  -4  11  -5   43.04    3.98
   4  11   6  213.77    8.98
  -4  11  -6  203.67    9.70
   4  11   7    9.20    1.75
  -4  11  -7    6.61    1.75
   4  11   8    1.78    0.84
  -4  11  -8    3.71    1.39
  -4  11  -8    1.99    1.08
   4 -11   8    2.37    1.23
  -4  11  -9    0.34    0.82
  -4  11  -9    2.30    0.91
   4 -11   9    1.08    0.93
  -4  11 -10    0.12    0.59
   4 -11  10   -0.12    0.67
  -4 -12  14   16.28    1.59
  -4 -12  13   30.68    2.75
   4 -12 -13   34.46    2.65
  -4 -12  13   28.15    2.73
  -4 -12  13   29.32    2.83
  -4  12  12   53.29    3.70
  -4 -12  12   45.20    3.81
   4 -12 -12   50.79    3.62
  -4 -12  12   42.86    3.81
  -4 -12  12   44.65    3.95
  -4  12  11   46.41    3.67
  -4  12  11   40.64    3.30
  -4 -12  11   39.82    3.88
   4 -12 -11   49.30    3.78
  -4 -12  11   41.63    4.03
  -4 -12  11   46.77    4.29
  -4  12  10   17.13    2.39
  -4 -12  10   17.43    2.78
  -4  12  10   19.50    2.40
  -4 -12  10   17.33    2.68
  -4 -12  10   16.67    2.75
  -4  12   9    4.58    1.40
  -4 -12   9    5.34    1.46
  -4  12   9    5.55    1.38
  -4 -12   9    5.30    1.38
  -4 -12   9    4.19    1.60
  -4 -12   9    6.48    1.93
  -4 -12   9    4.41    1.56
  -4 -12   8   24.50    2.86
  -4 -12   8   19.02    2.40
  -4 -12   8   19.73    3.02
  -4 -12   8   16.96    2.60
  -4 -12   8   14.88    2.57
  -4  12   8   19.82    2.41
  -4 -12   7  243.97    9.81
   4 -12  -7  257.18   10.66
  -4 -12   7  247.17   11.27
  -4 -12   7  235.53   10.65
  -4 -12   7  232.83   10.51
  -4  12   7  271.10    9.94
  -4 -12   6    0.67    0.86
   4 -12  -6    1.52    1.18
  -4 -12   6   -0.24    1.00
  -4 -12   6    3.34    1.23
  -4  12   5  156.62    7.19
  -4 -12   5  162.22    7.38
   4 -12  -5  165.05    7.54
  -4 -12   5  154.11    8.00
  -4 -12   5  159.97    7.72
  -4 -12   4  186.54    8.02
   4 -12  -4  198.55    8.06
  -4 -12   4  171.67    8.43
  -4  12   4  186.64    7.91
  -4 -12   3   85.12    5.00
   4 -12  -3   92.89    4.93
  -4 -12   3   85.91    5.35
  -4  12   3   84.95    4.89
   4 -12  -2  592.32   17.96
  -4 -12   2  612.42   18.71
  -4 -12   2  582.55   18.89
  -4 -12   2  595.88   18.49
  -4  12   2  566.65   18.24
  -4  12   1  331.70   12.32
   4 -12  -1  362.53   12.07
  -4 -12   1  355.00   12.77
  -4 -12   1  357.67   12.57
  -4  12   1  338.60   12.35
  -4 -12   1  343.93   12.48
  -4 -12   0  279.90   10.69
  -4 -12   0  281.48   10.80
   4  12   0  279.51   10.06
  -4  12   0  246.96   10.63
  -4  12   0  255.80   10.37
   4  12   1    2.30    0.89
  -4 -12  -1    3.09    1.17
  -4  12  -1    2.88    1.33
   4  12   2    2.99    1.00
  -4 -12  -2    1.48    1.00
   4  12   3  103.69    5.57
  -4  12  -3  104.43    5.94
  -4  12  -3  113.81    6.65
  -4 -12  -3  101.79    5.84
  -4  12  -4  399.77   14.71
   4  12   4  412.58   14.13
  -4  12  -4  392.36   15.13
  -4 -12  -4  444.73   14.54
   4  12   5    1.22    0.96
  -4  12  -5    0.87    0.88
  -4 -12  -5    3.17    1.26
   4  12   6    0.87    0.82
  -4  12  -6    1.55    1.16
  -4 -12  -6    3.27    1.20
   4  12   7  160.49    7.29
  -4  12  -7  145.18    7.70
  -4 -12  -7  169.33    7.43
  -4  12  -8    5.44    1.43
   4 -12   8    2.77    1.19
   4  12   8    5.92    1.25
  -4  12  -8    1.48    1.11
  -4  12  -9   20.73    2.27
  -4  12  -9   19.28    2.07
   4 -12   9   20.42    2.31
  -4  12 -10    0.19    0.52
   4 -12  10    0.32    0.67
  -4 -13  13    9.82    1.50
   4 -13 -13    9.58    1.36
  -4 -13  13    7.95    1.48
  -4 -13  13    7.56    1.29
  -4 -13  12    4.42    1.46
  -4  13  12    4.33    1.20
  -4 -13  12    3.03    1.19
   4 -13 -12    5.88    1.35
  -4 -13  12    3.64    1.17
  -4  13  11   78.52    4.68
  -4  13  11   71.83    4.21
  -4 -13  11   60.37    4.65
  -4 -13  11   66.38    4.82
   4 -13 -11   81.32    4.79
  -4 -13  11   75.58    5.26
  -4  13  10   11.38    1.99
  -4  13  10    7.81    1.52
  -4 -13  10    7.55    1.84
  -4 -13  10   13.39    2.34
  -4 -13  10    8.80    2.01
  -4 -13   9   65.29    4.60
  -4 -13   9   70.65    4.51
  -4  13   9   70.85    4.61
  -4 -13   9   75.39    5.62
  -4 -13   9   70.56    5.40
  -4 -13   9   61.14    4.97
  -4  13   9   83.00    4.99
  -4 -13   8    9.71    1.77
  -4 -13   8   12.50    2.42
  -4 -13   8    8.07    1.91
  -4  13   8   12.15    1.97
  -4 -13   8    6.75    1.75
  -4 -13   7  198.29    8.84
   4 -13  -7  231.79    9.91
  -4 -13   7  227.30   10.51
  -4 -13   7  194.29    9.52
  -4  13   7  220.61    8.88
  -4 -13   6  311.18   11.73
   4 -13  -6  324.16   12.23
  -4 -13   6  308.31   12.82
  -4 -13   6  304.77   12.24
  -4 -13   5  172.28    7.81
   4 -13  -5  167.83    7.83
  -4  13   5  177.65    7.76
  -4 -13   5  173.85    8.58
  -4 -13   5  153.79    7.82
   4 -13  -4   21.05    2.55
  -4 -13   4   23.59    2.92
  -4 -13   4   22.06    2.60
  -4  13   4   26.08    2.72
  -4 -13   3  187.21    8.26
  -4  13   3  184.03    8.03
   4 -13  -3  200.64    8.09
  -4 -13   3  173.60    8.41
  -4 -13   2   88.55    5.41
  -4 -13   2   91.89    5.44
   4 -13  -2   99.38    5.21
  -4 -13   2   93.44    5.63
  -4  13   2   93.85    5.39
  -4 -13   1 1095.50   30.93
  -4 -13   1 1107.75   31.14
  -4 -13   1 1068.54   30.85
   4 -13  -1 1112.34   30.07
  -4 -13   0    1.33    1.20
   4 -13   0    0.91    0.88
  -4 -13   0    1.73    1.13
  -4  13   0    0.42    0.89
   4  13   0    1.94    0.87
   4  13   1   87.82    5.10
  -4  13  -1   87.46    5.72
  -4 -13  -1   91.64    5.57
   4  13   2  225.88    9.06
  -4 -13  -2  211.52    9.38
  -4 -13  -3  102.64    5.92
   4  13   3   94.70    5.38
  -4  13  -3   86.82    5.99
   4  13   4   51.37    3.88
  -4  13  -4   47.46    3.95
  -4 -13  -4   45.60    3.75
   4  13   5  104.27    5.83
  -4  13  -5  107.24    6.29
   4  13   6    8.94    1.69
  -4  13  -6    9.49    1.84
  -4 -13  -6    7.48    1.63
   4  13   7    6.13    1.37
  -4  13  -7    4.31    1.37
   4 -13   7    3.64    1.34
  -4 -13  -7    5.97    1.52
   4  13   8    1.50    0.79
  -4  13  -8    1.58    0.91
  -4  13  -8    2.51    1.20
   4 -13   8    2.74    1.12
  -4  13  -9    1.17    0.77
   4 -13   9    0.13    0.73
  -4  13  -9   -0.12    0.62
   4 -13  10   16.50    1.61
  -4 -14  13   -0.11    0.64
   4 -14 -13    0.34    0.50
  -4 -14  13   -0.09    0.50
  -4  14  12  149.40    6.12
  -4 -14  12  130.46    6.15
  -4 -14  12  130.37    6.44
   4 -14 -12  147.20    6.10
  -4 -14  12  119.02    5.79
  -4  14  11   75.92    4.51
  -4 -14  11   78.16    5.18
  -4 -14  11   70.01    4.76
  -4 -14  11   66.22    4.51
  -4  14  10  302.78   10.81
  -4  14  10  264.15    9.97
  -4 -14  10  258.09   11.13
   4 -14 -10  312.22   11.15
  -4 -14  10  245.18   10.62
  -4 -14  10  272.22   11.45
  -4  14   9    0.17    1.10
  -4 -14   9    1.07    1.00
  -4  14   9   -0.16    0.67
  -4 -14   9   -0.64    0.86
  -4 -14   9    0.46    1.06
  -4 -14   9   -0.48    1.12
  -4 -14   9   -0.21    0.80
  -4 -14   8  744.14   23.28
  -4 -14   8  713.23   22.35
  -4 -14   8  730.60   24.17
  -4 -14   8  698.70   23.50
  -4 -14   7  219.68    9.50
  -4  14   7  252.67    9.59
  -4 -14   7  233.22   10.79
  -4 -14   7  222.36   10.17
  -4 -14   6  133.21    6.89
   4 -14  -6  138.82    7.25
  -4 -14   6  151.69    8.07
  -4 -14   6  125.38    7.09
  -4 -14   5  111.89    6.20
   4 -14  -5  109.17    6.20
  -4 -14   5  102.65    6.46
  -4 -14   4 1302.87   36.85
   4 -14  -4 1323.81   36.64
  -4 -14   4 1308.01   37.52
   4 -14  -3   32.66    3.09
  -4 -14   3   28.03    3.19
  -4 -14   3   32.03    3.30
   4 -14  -2 1809.16   46.36
  -4 -14   2 1723.43   47.43
  -4 -14   2 1766.50   47.37
  -4 -14   2 1630.65   46.98
  -4 -14   1   30.72    3.23
   4 -14  -1   25.99    2.67
  -4  14   1   29.38    3.01
  -4 -14   1   31.84    3.28
  -4 -14   1   23.77    2.87
   4  14   0  456.07   15.53
  -4 -14   0  477.70   16.30
   4 -14   0  472.81   15.15
  -4  14   0  427.31   15.85
  -4 -14   0  510.36   16.66
   4  14   1  312.53   11.47
   4 -14   1  301.11   10.86
  -4  14  -1  285.07   12.15
  -4 -14  -1  297.12   11.91
   4  14   2  196.08    8.48
  -4 -14  -2  198.24    9.02
  -4  14  -2  187.45    9.40
   4  14   3    4.90    1.32
  -4 -14  -3    4.63    1.41
   4  14   4  899.42   26.68
  -4 -14  -4  926.09   26.79
   4  14   5   48.32    3.74
  -4  14  -5   44.51    3.70
  -4 -14  -5   51.50    3.84
   4  14   6  195.27    8.35
  -4  14  -6  189.37    8.50
   4 -14   6  214.09    8.96
  -4 -14  -6  211.92    8.51
   4 -14   7    8.58    1.70
   4  14   7    7.51    1.42
  -4  14  -7    8.09    1.53
  -4  14  -7   11.26    1.98
   4  14   8    3.40    0.94
  -4  14  -8    2.41    0.91
  -4  14  -8    2.63    1.07
   4 -14   8    4.95    1.31
  -4  14  -9    3.42    0.96
  -4  14  -9    4.70    0.91
   4 -14   9    2.01    0.88
   4 -15 -12    7.06    1.22
  -4 -15  12    5.39    1.13
  -4  15  12    5.10    1.08
  -4 -15  12    6.29    1.28
  -4  15  11   12.82    1.75
   4 -15 -11   10.51    1.61
  -4 -15  11    9.80    1.74
  -4 -15  11    7.76    1.67
  -4 -15  10    1.87    0.93
  -4 -15  10    1.90    1.19
  -4  15  10    1.51    0.98
  -4 -15  10    1.39    1.07
   4 -15 -10    2.99    1.23
  -4  15   9    0.97    1.22
  -4 -15   9    1.37    0.99
  -4 -15   9    2.17    1.06
  -4 -15   9    1.31    1.00
  -4 -15   9    2.36    1.18
  -4 -15   8   55.58    4.43
  -4 -15   8   54.52    4.10
  -4 -15   8   62.23    4.96
  -4 -15   8   49.21    4.32
  -4 -15   7  149.57    7.31
  -4 -15   7  146.94    8.04
  -4 -15   7  143.23    7.59
  -4 -15   6    5.61    1.48
  -4 -15   6    1.67    1.19
  -4 -15   5   34.87    3.44
   4 -15  -5   31.44    3.31
  -4 -15   5   35.37    3.71
  -4 -15   4  307.13   11.83
   4 -15  -4  287.43   11.27
  -4 -15   4  287.84   11.89
  -4 -15   3  327.79   12.50
   4 -15  -3  319.14   11.76
  -4 -15   3  312.72   12.41
  -4 -15   2  182.65    8.57
   4 -15  -2  179.80    7.82
  -4 -15   2  169.81    8.37
   4  15  -1   78.34    5.05
  -4 -15   1   77.87    5.34
   4 -15  -1   84.26    4.84
  -4  15   1   79.10    5.13
  -4 -15   1   84.92    5.44
  -4 -15   1   78.63    5.34
  -4  15   0   12.00    2.14
  -4 -15   0    8.72    1.99
  -4 -15   0    9.79    2.00
   4 -15   0    9.49    1.68
   4  15   0    9.89    1.83
  -4  15   0   13.09    2.13
  -4 -15  -1   16.25    2.33
   4  15   1   18.93    2.46
  -4  15  -1   14.81    2.41
  -4 -15  -1   17.17    2.49
   4  15   2   66.78    4.54
  -4  15  -2   64.96    4.90
   4  15   3    2.31    1.11
  -4  15  -3    0.87    0.96
   4  15   4  143.43    7.05
  -4 -15  -4  159.34    7.23
   4  15   5  113.54    5.84
  -4 -15  -5  107.82    5.68
   4 -15   5  102.79    5.67
   4  15   6   94.00    5.16
   4 -15   6   94.85    5.35
  -4 -15  -6  105.42    5.32
  -4  15  -7  118.86    6.35
   4  15   7  119.12    5.58
   4 -15   7  127.88    6.06
   4  15   8   36.64    2.47
   4 -15   8   40.76    3.00
  -4  15  -8   44.49    3.25
  -4  15  -8   38.85    2.86
  -4  15  -9   11.87    1.40
   4 -15   9   10.95    1.36
  -4  15  -9   11.13    1.28
  -4 -16  12    2.81    0.85
  -4 -16  12    2.95    0.79
   4 -16 -12    4.96    0.95
  -4  16  11   27.30    2.34
   4 -16 -11   28.58    2.37
  -4 -16  11   23.09    2.25
  -4 -16  10   58.50    3.48
  -4 -16  10   59.00    4.19
  -4 -16  10   53.41    3.89
   4 -16 -10   67.19    4.15
  -4 -16   9   13.07    2.12
  -4 -16   9   14.33    2.09
  -4 -16   9   14.78    1.97
  -4 -16   9   12.76    2.14
  -4 -16   8  207.81    8.81
  -4 -16   8  218.26    9.67
  -4 -16   8  229.51    9.66
  -4 -16   8  194.46    9.07
  -4 -16   7   14.95    2.30
  -4 -16   7   15.85    2.54
  -4 -16   7   16.70    2.39
  -4 -16   6  370.06   14.21
  -4 -16   6  366.58   13.52
  -4 -16   5   14.99    2.36
  -4 -16   5   13.44    2.41
  -4 -16   4  502.76   17.53
  -4 -16   4  514.66   17.49
  -4 -16   3   14.79    2.47
   4 -16  -3   18.75    2.48
  -4 -16   3   15.07    2.43
  -4  16   3   16.37    2.34
  -4  16   2  129.51    6.85
  -4 -16   2  127.31    7.06
   4 -16  -2  128.12    6.40
  -4 -16   2  113.20    6.66
   4  16  -1   44.99    3.78
  -4 -16   1   42.39    4.01
  -4  16   1   35.03    3.38
  -4 -16   1   42.24    3.97
  -4 -16   1   51.55    4.23
  -4  16   1   49.97    4.10
   4  16   0  196.75    8.67
  -4  16   0  190.71    8.94
  -4  16   0  166.86    8.32
   4  16   1   59.17    4.32
  -4  16  -1   51.59    4.43
  -4  16  -1   56.17    4.59
  -4 -16  -1   57.24    4.39
   4  16   2  314.58   11.78
  -4  16  -2  302.31   12.30
   4  16   3  195.52    8.41
  -4  16  -3  184.12    8.76
  -4 -16  -3  184.26    8.09
  -4  16  -4    3.02    1.26
   4  16   4    3.70    1.21
  -4 -16  -4    2.85    1.28
   4  16   5   41.09    3.29
  -4  16  -5   44.40    3.69
  -4 -16  -5   38.89    3.17
   4 -16   5   34.79    3.00
   4  16   6  180.71    7.30
  -4  16  -6  157.51    7.92
  -4  16  -6  157.19    7.44
   4 -16   6  164.72    7.15
  -4 -16  -6  187.93    7.27
   4  16   7  151.50    6.06
  -4  16  -7  143.94    6.44
   4 -16   7  133.94    6.06
  -4  16  -8    7.87    1.37
   4 -16   8    7.76    1.25
  -4  16  -8    7.23    1.21
  -4 -17  11   45.18    2.80
  -4 -17  11   40.08    2.74
  -4 -17  10    1.43    0.71
  -4 -17  10    1.06    0.81
   4 -17 -10    1.36    0.84
  -4 -17  10    1.35    0.81
  -4 -17   9   52.20    3.54
  -4 -17   9   53.14    3.87
  -4 -17   9   51.69    3.77
  -4 -17   9   49.92    3.59
  -4 -17   8  110.17    6.13
  -4 -17   8  113.15    5.84
  -4 -17   8  108.91    6.11
  -4 -17   7  105.32    5.92
  -4 -17   7  108.29    6.27
  -4 -17   6  116.10    6.47
  -4  17   6  122.90    6.09
  -4 -17   6  123.31    6.85
  -4 -17   5  106.59    6.20
  -4 -17   5   98.87    6.16
  -4 -17   4   37.88    3.68
  -4 -17   4   37.18    3.67
  -4  17   3    7.31    1.64
  -4 -17   3    4.54    1.73
  -4 -17   3    7.62    1.79
  -4 -17   2   29.09    3.35
  -4 -17   2   23.95    2.98
  -4  17   2   29.49    3.17
  -4 -17   1  119.51    6.95
   4  17  -1  115.45    6.53
  -4  17   1  129.51    6.94
   4  17   0    1.38    0.93
  -4  17   0    0.86    0.99
  -4  17   0    1.58    0.98
  -4 -17  -1  281.16   11.16
   4  17   1  282.37   11.14
  -4  17  -1  294.86   11.88
  -4  17  -1  265.75   11.28
   4  17   2   24.06    2.71
  -4  17  -2   31.16    3.36
  -4  17  -2   21.47    2.84
   4  17   3   12.54    1.90
  -4  17  -3   14.03    2.34
  -4  17  -3   16.71    2.43
  -4 -17  -3   12.97    1.96
   4  17   4    1.92    0.99
  -4 -17  -4    1.74    1.11
  -4  17  -4    0.44    1.00
  -4  17  -4    0.93    0.98
  -4  17  -5    2.71    1.06
   4  17   5    5.19    1.23
  -4  17  -5    2.44    1.33
  -4 -17  -5    5.37    1.31
   4  17   6    7.15    1.31
   4 -17   6    3.12    1.02
  -4  17  -6    5.12    1.46
  -4 -17  -6    5.55    1.26
  -4  17  -6    4.69    1.23
   4  17   7   17.32    1.69
   4 -17   7   18.35    1.77
  -4  17  -7   20.34    2.00
  -4  17  -8    0.85    0.66
   4 -17   8    0.36    0.44
  -4  17  -8    1.04    0.51
   4 -18 -11   66.48    3.23
   4 -18 -10    6.21    1.17
  -4 -18  10    5.22    1.03
  -4  18   9    7.67    1.42
  -4 -18   9   10.80    1.55
  -4 -18   9    8.45    1.50
  -4 -18   9   12.12    1.67
  -4 -18   8   20.69    2.53
  -4 -18   8   20.36    2.31
  -4  18   8   24.94    2.38
  -4 -18   8   17.60    2.23
  -4  18   7    6.84    1.49
  -4 -18   7    7.11    1.71
  -4 -18   7    6.02    1.54
  -4 -18   7    4.27    1.33
  -4 -18   6   40.64    3.67
  -4 -18   6   33.80    3.40
  -4  18   6   46.81    3.45
  -4 -18   5  108.62    6.24
  -4 -18   5  102.66    6.10
  -4  18   5  112.56    5.74
  -4 -18   4  500.30   16.93
  -4 -18   4  481.79   16.96
  -4  18   3   11.42    2.02
  -4 -18   3    8.88    1.86
  -4  18   2   12.41    2.12
   4  18  -2   11.68    2.11
  -4 -18   2   10.96    2.21
  -4 -18   2   15.27    2.34
  -4 -18   1   15.18    2.57
   4  18  -1   16.19    2.34
  -4  18   1   16.46    2.47
  -4  18   0   56.95    4.39
  -4 -18   0   59.96    4.59
   4  18   0   56.88    4.28
  -4  18   0   51.61    4.03
  -4 -18  -1   53.99    4.14
  -4  18  -1   48.09    4.03
  -4  18  -1   58.48    4.46
   4  18   1   58.19    4.23
   4  18   2   10.99    1.83
  -4  18  -2    8.93    1.81
  -4  18  -2   13.18    2.10
  -4  18  -3    0.18    0.95
   4  18   3    0.16    0.74
   4 -18   3    0.14    0.69
  -4  18  -3    1.84    1.18
  -4 -18  -3   -0.14    0.89
  -4  18  -4  207.62    9.21
   4  18   4  214.37    8.43
   4 -18   4  206.78    8.14
  -4  18  -4  202.38    8.69
  -4 -18  -4  213.33    8.11
   4  18   5  212.04    7.98
   4 -18   5  191.56    7.63
  -4  18  -5  200.36    8.75
  -4 -18  -5  213.06    7.69
  -4  18  -5  196.87    8.16
   4  18   6    2.80    0.82
   4 -18   6    3.27    1.01
  -4  18  -6    3.22    0.92
  -4  18  -6    2.56    1.11
  -4  18  -7    5.78    1.00
   4 -18   7    7.30    1.05
  -4  18  -7    6.10    1.21
  -4  19  10   78.91    3.71
   4 -19 -10   77.97    3.68
  -4 -19   9   -0.10    0.56
  -4 -19   9    0.38    0.64
  -4 -19   9   -0.30    0.60
   4 -19  -9    0.22    0.63
  -4  19   9    0.21    0.64
  -4  19   8    9.31    1.43
  -4 -19   8    5.44    1.33
  -4 -19   8    6.68    1.34
  -4 -19   8    7.67    1.41
  -4 -19   7   14.69    2.23
  -4 -19   7   15.76    2.12
  -4 -19   7   11.42    1.82
  -4  19   7   14.92    1.90
  -4 -19   6    2.23    1.25
  -4  19   6    0.86    0.86
  -4 -19   6    2.14    1.14
  -4  19   5   10.49    1.73
  -4 -19   5    9.58    1.97
  -4 -19   5    9.23    1.78
  -4 -19   4   40.52    3.70
  -4 -19   4   31.15    3.16
  -4 -19   3   74.18    5.20
  -4 -19   3   76.70    4.98
   4  19  -3   72.64    4.93
  -4  19   2   -0.19    0.80
   4  19  -2    0.58    0.93
  -4 -19   2    0.21    1.08
   4  19  -1  251.53   10.33
  -4  19   1  256.26   10.42
  -4  19   0    5.74    1.49
  -4 -19   0    6.73    1.66
   4  19   0    7.51    1.62
  -4 -19  -1   73.48    4.66
  -4  19  -1   81.77    5.11
   4  19   1   76.93    4.79
  -4  19  -1   62.73    4.42
   4  19   2  101.61    5.40
  -4  19  -2  104.52    5.69
  -4  19  -2   89.69    5.37
  -4 -19  -2   89.66    4.83
  -4  19  -3    5.03    1.33
  -4 -19  -3    4.86    1.27
   4  19   3    5.28    1.25
  -4  19  -3    2.49    1.15
   4  19   4   30.93    2.62
   4 -19   4   27.50    2.32
  -4  19  -4   28.83    2.94
  -4  19  -4   28.14    2.64
  -4 -19  -4   28.21    2.34
  -4  19  -5    2.23    0.87
   4  19   5    2.51    0.83
   4 -19   5    2.03    0.81
  -4  19  -5    2.98    1.05
  -4 -19  -5    1.03    0.71
   4  19   6   43.85    2.54
   4 -19   6   43.02    2.48
  -4  19  -6   45.45    3.11
  -4  19  -6   43.69    2.73
  -4  19  -7   13.62    1.42
  -4  20   9   61.87    3.22
  -4  20   8    8.87    1.35
  -4 -20   8    9.82    1.51
  -4 -20   8    7.38    1.27
  -4 -20   8    6.99    1.12
  -4  20   7    2.13    0.91
  -4 -20   7    1.75    1.09
  -4 -20   7    1.97    0.95
  -4 -20   7    0.35    0.67
  -4  20   6    7.82    1.40
  -4 -20   6    5.55    1.55
  -4 -20   6    4.30    1.34
  -4 -20   6    6.70    1.36
  -4 -20   5   29.82    2.99
  -4 -20   5   30.91    2.86
  -4  20   5   29.74    2.67
  -4  20   4    0.58    0.74
   4  20  -4    0.18    0.74
  -4 -20   4    0.55    1.04
  -4 -20   4    0.47    0.83
  -4 -20   3    2.31    1.28
   4  20  -3    3.93    1.25
   4  20  -2   33.27    3.18
  -4  20   2   34.02    3.13
  -4  20   1    3.78    1.22
  -4 -20   1    5.37    1.52
   4  20  -1    3.15    1.17
   4  20   0   42.04    3.40
  -4 -20   0   34.00    3.23
  -4  20   0   38.77    3.35
   4  20   1   68.76    4.33
  -4  20  -1   59.50    3.94
  -4  20  -1   73.81    4.48
   4  20   2   76.43    4.39
  -4  20  -2   66.38    4.21
  -4  20  -2   75.78    4.49
  -4 -20  -2   73.30    3.97
   4  20   3   19.32    2.06
  -4  20  -3   13.04    1.87
  -4  20  -3   17.56    2.04
  -4 -20  -3   16.35    1.75
  -4  20  -4   10.12    1.47
   4  20   4   12.63    1.57
  -4 -20  -4   11.88    1.40
  -4  20  -4   10.24    1.62
   4  20   5   21.81    1.77
  -4  20  -5   17.32    1.91
  -4  20  -5   18.04    1.74
  -4  20  -6   32.25    2.33
  -4  20  -6   41.61    2.27
  -4  21   9    4.86    0.85
  -4  21   8   25.97    1.99
  -4 -21   8   21.47    1.86
  -4 -21   8   20.75    1.72
  -4 -21   7    9.02    1.52
  -4 -21   7    8.54    1.35
  -4  21   7    9.18    1.31
  -4  21   6    2.90    0.92
  -4 -21   6    1.88    0.94
  -4 -21   6    2.87    1.04
  -4  21   5    9.76    1.49
   4  21  -5   11.40    1.75
  -4 -21   5    9.11    1.63
  -4  21   4    0.64    0.72
  -4 -21   4    2.18    1.13
   4  21  -4    0.31    0.71
  -4 -21   4    0.65    1.03
  -4 -21   3   19.28    2.56
   4  21  -3   23.03    2.54
  -4 -21   2   18.61    2.47
   4  21  -2   18.81    2.24
   4  21  -1   14.04    1.95
  -4 -21   1   14.03    2.09
  -4  21   1   19.10    2.18
  -4 -21   0   40.68    3.24
   4  21   0   43.19    3.29
  -4  21   0   43.43    3.25
   4  21   1   12.48    1.69
  -4  21  -1   10.53    1.63
  -4 -21  -1   10.40    1.42
  -4  21  -2    5.30    1.14
   4  21   2    5.06    1.12
  -4  21  -2    3.91    0.94
  -4 -21  -2    4.97    1.00
  -4  21  -3    0.11    0.61
   4  21   3    0.52    0.55
  -4  21  -3    1.28    0.72
  -4 -21  -3    0.08    0.57
  -4  21  -4    7.46    1.12
   4  21   4    8.00    1.13
  -4  21  -4    8.11    1.24
  -4 -21  -4    6.81    0.94
  -4  21  -5    4.38    0.75
  -4  21  -5    4.21    0.82
  -4  22   7   17.01    1.52
  -4 -22   7   12.24    1.50
   4  22  -7   13.84    1.42
  -4 -22   6    3.47    1.07
   4  22  -6    4.73    1.01
  -4 -22   6    4.10    1.01
  -4  22   6    4.51    0.95
  -4  22   5    5.48    1.06
   4  22  -5    6.44    1.22
  -4  22   4    3.83    0.97
  -4 -22   4    2.28    1.06
   4  22  -4    3.64    1.01
  -4 -22   3   28.11    2.73
   4  22  -3   28.88    2.57
  -4  22   3   27.97    2.30
  -4 -22   2    2.70    1.03
   4  22  -2    5.50    1.26
  -4 -22   1   65.11    4.02
   4  22  -1   64.34    3.85
   4  22   0   28.17    2.42
  -4 -22   0   23.54    2.17
  -4 -22   0   27.10    2.00
  -4  22   0   25.99    2.27
   4  22   1   77.56    3.92
  -4  22  -1   78.32    3.90
   4  22   2   11.53    1.42
  -4  22  -2   12.02    1.41
  -4 -22  -2   11.20    1.16
   4  22   3   94.22    4.05
  -4  22  -3   99.89    4.13
  -4  23   6    1.44    0.56
  -4 -23   6    0.35    0.60
   4  23  -5   98.39    4.24
  -4  23   5   96.79    4.03
  -4 -23   4   17.57    1.93
   4  23  -4   18.21    1.76
  -4  23   4   17.47    1.60
  -4 -23   3   55.73    3.51
   4  23  -3   58.09    3.30
  -4  23   3   55.54    2.99
  -4  23   2  121.40    4.75
  -4 -23   2  107.90    5.11
   4  23  -2  109.08    4.92
  -4 -23   1    1.01    0.68
   4  23  -1    0.40    0.57
   4  23   0    0.46    0.56
   4  23   1   51.46    2.80
  -4 -24   4    4.37    0.86
  -4 -24   3   11.27    1.31
  -4  24   3   15.17    1.25
  -4  24   2   20.15    1.44
  -4  24   1   52.72    2.43
  -5   0  15    2.29    0.80
  -5   0  15    2.32    1.10
  -5   0  14   -0.22    1.05
  -5   0  14    0.17    0.77
  -5   0  13  122.86    6.25
  -5   0  13  113.53    6.77
  -5   0  12   -0.25    1.07
  -5   0  12    0.41    0.91
  -5   0  11   28.47    3.28
  -5   0  11   25.61    3.37
  -5   0  11   27.10    3.42
  -5   0  10    0.49    1.08
  -5   0  10    0.22    1.02
  -5   0  10    1.27    1.20
  -5   0   9  122.94    7.01
  -5   0   9  122.90    6.88
  -5   0   9  122.99    7.21
  -5   0   8    0.20    0.72
  -5   0   8    1.21    0.89
  -5   0   8    0.22    0.72
   5   0  -7  263.31    8.81
  -5   0   7  251.56   10.25
   5   0  -6    0.44    0.53
  -5   0   6    9.07    1.58
   5   0  -5   28.17    2.01
  -5   0   5   25.82    2.52
  -5   0   5   27.98    2.78
  -5   0   5   31.53    2.64
  -5   0   4    3.37    1.07
  -5   0   4    1.04    0.74
  -5   0   3   24.03    2.25
  -5   0   3   25.24    2.47
  -5   0   2    0.13    0.54
  -5   0   1  141.58    6.21
  -5   0   0   -0.14    0.50
  -5   0  -1  112.79    5.72
  -5   0  -2    0.69    0.76
  -5   0  -2    2.32    0.95
  -5   0  -3    7.13    1.53
  -5   0  -3    3.54    1.19
  -5   0  -4   -0.17    0.59
  -5   0  -4    0.79    0.90
  -5   0  -4    0.43    0.91
  -5   0  -4    0.21    0.86
  -5   0  -5  293.59   11.81
  -5   0  -5  322.18   12.62
  -5   0  -5  298.13   11.47
  -5   0  -6   -0.22    0.95
  -5   0  -6   -0.25    0.90
  -5   0  -6    1.01    0.94
  -5   0  -6    1.26    0.99
  -5   0  -7  286.42   11.78
  -5   0  -7  295.27   12.53
  -5   0  -7  273.66   11.52
  -5   0  -8    1.85    1.14
  -5   0  -8    0.49    1.08
  -5   0  -8   -0.21    0.84
  -5   0  -9   23.31    2.98
  -5   0  -9   27.31    2.78
  -5   0  -9   29.91    2.99
  -5   0 -10    0.73    0.62
  -5   0 -10    0.67    0.72
  -5   0 -11    0.90    0.63
  -5   0 -11    0.15    0.43
  -5   1  15    0.09    0.11
  -5  -1  15    1.20    0.69
  -5  -1  15    1.16    0.93
  -5   1  14   12.36    2.11
  -5  -1  14   11.24    1.99
  -5   1  14   13.86    1.98
  -5  -1  14    9.55    2.03
  -5  -1  14   13.59    2.10
  -5   1  13   11.69    2.24
  -5   1  13   14.05    2.33
  -5  -1  13   12.91    2.33
  -5  -1  13   16.95    2.34
  -5   1  12  154.77    8.47
  -5  -1  12  161.06    8.68
  -5   1  12  154.22    8.32
  -5  -1  12  155.16    7.94
  -5   1  11  167.89    8.87
  -5  -1  11  170.05    9.09
  -5   1  11  168.32    8.84
  -5  -1  11  164.72    8.47
  -5   1  11  160.87    8.08
  -5   1  10   49.59    4.41
  -5  -1  10   49.16    4.60
  -5   1  10   44.29    4.31
  -5  -1  10   46.52    4.27
  -5   1  10   50.73    4.30
  -5  -1   9    0.22    0.93
  -5  -1   9    0.72    0.90
  -5   1   9    1.80    1.03
  -5   1   9    0.42    0.98
  -5   1   9    0.23    0.78
   5  -1  -8    6.22    1.29
  -5   1   8    2.03    1.01
  -5  -1   8    3.47    1.18
  -5   1   8    3.44    1.29
  -5   1   8    3.95    1.21
  -5   1   8    0.82    0.73
  -5  -1   8    3.08    1.22
   5  -1  -7    4.45    1.10
  -5   1   7    2.53    1.05
   5  -1  -6  119.27    5.02
   5   1  -6  116.59    4.67
  -5   1   6  113.77    5.92
   5  -1  -5  171.13    6.33
   5   1  -5  168.04    5.92
  -5   1   5  164.61    7.28
  -5  -1   5  158.77    7.41
  -5   1   4   10.55    1.51
  -5  -1   4    7.49    1.41
  -5   1   3  207.80    7.82
  -5  -1   3  196.93    8.16
  -5   1   2  653.64   19.17
  -5   1   1   83.09    4.43
  -5   1   0    0.42    0.57
  -5   1  -1   42.23    3.28
  -5  -1  -2  185.85    8.15
  -5   1  -2  180.95    7.91
  -5  -1  -3  155.69    7.63
  -5   1  -3  160.67    7.51
  -5   1  -3  147.79    7.31
  -5   1  -4  145.97    7.40
  -5  -1  -4  138.60    7.11
  -5  -1  -4  144.85    7.57
  -5   1  -4  136.19    7.27
  -5   1  -4  144.33    6.94
  -5   1  -5  119.78    6.79
  -5  -1  -5  119.55    6.65
  -5  -1  -5  128.02    7.25
  -5   1  -5  103.65    6.59
  -5  -1  -5  114.02    6.25
  -5   1  -5  119.36    6.52
  -5   1  -6   37.55    3.67
  -5   1  -6   40.91    3.96
  -5  -1  -6   39.16    3.72
  -5  -1  -6   42.87    4.22
  -5   1  -6   40.33    4.08
  -5  -1  -6   29.85    3.22
  -5   1  -7    2.99    1.24
  -5  -1  -7    4.07    1.39
  -5  -1  -7    4.90    1.64
  -5  -1  -7    5.23    1.54
  -5   1  -7    4.91    1.51
  -5  -1  -8   35.34    3.77
  -5   1  -8   35.44    3.59
  -5  -1  -8   37.19    3.50
  -5  -1  -8   38.56    3.59
  -5   1  -8   35.52    3.57
  -5  -1  -9    1.37    0.83
  -5   1  -9    1.28    1.01
  -5   1  -9    0.89    0.86
  -5  -1  -9    1.13    0.89
  -5  -1  -9   -0.84    1.19
  -5  -1 -10   19.61    1.93
  -5   1 -10   21.10    2.17
  -5  -1 -10   22.41    2.21
  -5   1 -10   22.89    2.34
  -5   1 -11   17.56    1.58
  -5   1 -11   18.58    1.87
  -5   2  15    1.58    0.89
  -5  -2  15    1.02    0.72
  -5  -2  15    1.29    0.91
  -5  -2  14   66.26    4.70
  -5   2  14   63.27    4.59
  -5   2  14   67.08    4.17
  -5  -2  14   63.03    4.57
  -5  -2  14   65.85    4.93
  -5   2  14   65.07    4.89
  -5  -2  14   64.26    4.03
  -5  -2  13   14.46    2.40
  -5   2  13   13.35    2.32
  -5   2  13   15.57    2.33
  -5  -2  13   12.96    2.39
  -5  -2  13   14.70    2.22
  -5  -2  12   40.31    4.10
  -5   2  12   50.27    4.51
  -5   2  12   55.82    4.54
  -5  -2  12   38.30    3.84
  -5  -2  12   34.70    4.01
  -5   2  11    0.24    1.12
  -5  -2  11    3.25    1.63
  -5  -2  11    1.28    1.13
  -5   2  11    1.78    1.27
  -5  -2  11    3.32    1.50
  -5   2  10   16.25    2.70
  -5  -2  10   20.90    2.84
  -5  -2  10   21.29    2.93
  -5   2  10   14.42    2.56
  -5   2  10   18.78    2.59
  -5  -2  10   19.74    3.05
   5  -2  -9   18.59    2.22
  -5  -2   9   22.35    2.94
  -5   2   9   18.27    2.72
  -5  -2   9   22.37    3.01
  -5  -2   9   27.07    3.16
  -5   2   9   21.89    2.70
  -5   2   9   20.68    2.84
  -5  -2   8    1.12    0.87
   5  -2  -8    1.22    0.99
  -5  -2   8    4.28    1.27
  -5   2   8    0.61    0.72
  -5   2   8    0.77    0.64
  -5   2   8    1.06    0.87
  -5  -2   8    1.25    0.91
   5  -2  -7   15.98    1.86
  -5  -2   7   14.57    2.19
  -5   2   7   15.67    2.19
   5  -2  -6   70.99    3.79
  -5  -2   6   74.74    4.58
  -5   2   6   67.19    4.38
  -5  -2   5    6.40    1.34
   5  -2  -5    5.44    1.05
   5   2  -5    5.36    0.82
  -5   2   5    5.74    1.26
  -5  -2   5    2.50    0.97
  -5   2   5    4.74    1.33
  -5  -2   5    8.87    1.49
  -5   2   5    6.48    1.37
  -5  -2   4  395.69   13.88
  -5   2   4  394.37   14.04
  -5  -2   4  448.88   13.75
  -5   2   4  457.24   13.81
  -5  -2   3   21.77    2.12
  -5   2   3   21.98    2.13
  -5  -2   3   21.98    2.31
  -5   2   3   17.11    2.09
  -5  -2   2  294.19   10.22
  -5   2   2  294.84   10.20
  -5  -2   1  129.08    5.86
  -5   2   1  127.07    5.79
  -5  -2   0   12.41    1.72
  -5   2   0    9.06    1.51
  -5  -2  -1    6.86    1.35
  -5   2  -1    0.46    0.67
  -5   2  -2  258.14   10.51
  -5  -2  -2  286.65   10.75
  -5   2  -2  291.96   10.68
  -5   2  -3    1.49    0.82
  -5   2  -3    0.96    0.85
  -5  -2  -3    1.13    0.86
  -5   2  -3    1.11    0.82
  -5   2  -4    4.30    1.30
  -5  -2  -4    3.03    1.27
  -5   2  -4    3.65    1.34
  -5   2  -4    2.90    1.05
  -5  -2  -4    4.44    1.41
  -5   2  -4    3.78    1.31
  -5  -2  -4    2.44    1.08
  -5   2  -4    3.41    1.07
  -5  -2  -4    2.70    0.91
  -5   2  -5  698.05   22.31
  -5  -2  -5  703.08   21.84
  -5  -2  -5  687.58   22.67
  -5   2  -5  731.19   22.88
  -5  -2  -5  649.38   22.21
  -5   2  -5  644.80   22.16
  -5  -2  -5  677.18   21.18
  -5   2  -5  700.37   21.91
  -5  -2  -5  696.14   20.16
  -5   2  -6  221.58   10.15
  -5  -2  -6  229.00    9.85
  -5  -2  -6  225.15   10.55
  -5   2  -6  252.96   10.99
  -5  -2  -6  188.77    9.87
  -5   2  -6  191.44    9.90
  -5  -2  -6  227.53    9.63
  -5   2  -6  237.24   10.21
  -5   2  -7    3.44    1.33
  -5  -2  -7    5.63    1.40
  -5   2  -7    6.33    1.77
  -5  -2  -7    4.69    1.42
  -5  -2  -7    3.84    1.45
  -5   2  -7    5.90    1.76
  -5  -2  -8   39.55    4.01
  -5   2  -8   53.70    4.60
  -5   2  -8   52.03    4.26
  -5  -2  -8   46.91    3.87
  -5  -2  -8   44.10    3.78
  -5   2  -8   43.45    3.94
  -5   2  -9   17.06    2.35
  -5  -2  -9   16.66    2.06
  -5  -2  -9   13.29    2.22
  -5   2  -9   15.47    2.39
  -5  -2  -9   17.31    2.16
  -5   2  -9   16.25    2.26
  -5   2 -10    1.41    0.80
  -5   2 -10    1.20    0.78
  -5  -2 -10    0.95    0.66
   5  -2  10    0.90    0.67
  -5   2 -11   15.81    1.45
  -5   2 -11   17.44    1.78
  -5  -2 -11   16.32    1.71
  -5  -3  15    9.61    1.54
  -5  -3  15    8.04    1.56
  -5   3  15    8.22    1.55
  -5  -3  14    5.77    1.50
  -5  -3  14    2.98    1.10
  -5  -3  14    5.11    1.43
  -5   3  14    4.64    1.33
  -5   3  14    4.17    1.37
  -5  -3  14    3.65    1.32
  -5  -3  13    6.90    1.80
  -5   3  13    5.41    1.58
  -5   3  13    5.28    1.40
  -5  -3  13    7.20    1.69
  -5  -3  13    5.17    1.73
  -5   3  13    8.85    2.02
  -5  -3  13    8.82    2.03
  -5  -3  12   10.31    2.23
  -5   3  12    8.93    2.14
  -5  -3  12    8.55    1.95
  -5   3  12    9.76    1.99
  -5  -3  12    7.98    2.14
  -5  -3  11   17.58    2.96
  -5  -3  11   26.68    3.26
  -5   3  11   19.25    2.90
  -5  -3  11   17.82    2.82
  -5   3  11   17.47    2.71
  -5  -3  10   65.67    5.13
  -5   3  10   67.18    5.20
  -5  -3  10   55.40    5.07
  -5  -3  10   65.91    5.13
  -5   3  10   69.02    5.22
  -5  -3   9  559.32   19.49
   5  -3  -9  581.49   18.07
  -5  -3   9  592.69   19.74
  -5   3   9  587.19   19.75
  -5  -3   9  562.51   20.01
  -5   3   9  610.73   19.85
  -5   3   8    0.42    0.74
  -5  -3   8    0.85    0.82
   5  -3  -8    0.29    0.89
  -5  -3   8    0.61    0.96
  -5   3   8    1.44    1.05
  -5   3   7    4.25    1.33
   5  -3  -7    3.82    1.13
  -5  -3   7    4.58    1.30
   5  -3  -6   67.65    3.71
  -5  -3   6   57.72    4.07
  -5   3   6   64.84    4.28
  -5  -3   6   59.28    4.28
  -5   3   6   58.39    4.26
   5  -3  -5  468.66   13.55
  -5  -3   5  435.63   14.35
  -5   3   5  437.08   14.44
  -5  -3   5  412.20   14.50
  -5   3   5  412.74   14.64
   5   3  -4    7.06    0.90
  -5  -3   4    3.42    1.01
  -5   3   4    3.87    1.09
  -5  -3   4    3.59    0.98
  -5   3   4    3.31    0.95
  -5  -3   3   48.50    3.21
  -5   3   3   44.29    3.12
  -5  -3   3   46.11    3.39
  -5   3   3   49.87    3.59
  -5  -3   2  313.13   10.55
  -5   3   2  298.77   10.41
  -5  -3   1    0.13    0.56
  -5   3   1    0.26    0.55
  -5  -3   0    6.59    1.28
  -5   3   0    6.24    1.24
  -5  -3  -1    4.41    1.22
  -5   3  -1    3.06    1.05
  -5  -3  -2  679.51   21.09
  -5   3  -2  701.24   21.10
  -5  -3  -3   33.87    3.28
  -5   3  -3   31.71    3.14
  -5  -3  -3   22.18    2.67
  -5   3  -3   20.27    2.50
  -5   3  -4   70.82    4.99
  -5  -3  -4   69.72    5.02
  -5   3  -4   66.91    4.97
  -5  -3  -4   72.62    4.77
  -5  -3  -4   67.99    4.93
  -5   3  -4   70.61    4.97
  -5   3  -4   71.38    4.65
  -5   3  -4   67.06    4.65
  -5  -3  -4   72.46    4.02
  -5   3  -5   66.95    5.06
  -5  -3  -5   64.11    5.04
  -5   3  -5   59.14    4.87
  -5  -3  -5   73.86    4.92
  -5  -3  -5   71.83    5.25
  -5   3  -5   74.62    5.33
  -5   3  -5   70.97    4.65
  -5   3  -5   58.14    4.62
  -5  -3  -5   58.75    3.84
  -5   3  -6  371.88   14.21
  -5  -3  -6  373.02   14.49
  -5   3  -6  378.57   14.61
  -5  -3  -6  346.91   13.17
  -5  -3  -6  352.97   14.16
  -5   3  -6  339.54   14.06
  -5  -3  -6  339.04   12.91
  -5   3  -6  375.96   14.07
  -5  -3  -7   17.19    2.37
  -5   3  -7   17.81    2.66
  -5   3  -7   16.16    2.64
  -5  -3  -7   15.64    2.57
  -5   3  -7   12.46    2.35
  -5  -3  -7   15.95    2.30
  -5  -3  -8   95.81    6.21
  -5   3  -8   85.18    5.98
  -5   3  -8  105.55    6.25
  -5  -3  -8   90.66    5.29
  -5  -3  -8   95.24    5.55
  -5   3  -8   99.72    6.13
  -5  -3  -9    0.91    0.76
  -5   3  -9    0.37    0.91
  -5   3  -9    0.41    0.99
  -5   3  -9    0.57    0.94
  -5   3 -10    0.54    0.73
  -5  -3 -10    0.43    0.51
  -5   3 -10    0.85    0.83
   5  -3  10    0.21    0.63
  -5  -3 -11    1.20    0.69
  -5   3 -11    0.91    0.59
  -5   3 -11    1.71    0.61
  -5  -4  15   31.53    2.69
  -5  -4  15   31.58    2.57
  -5   4  15   24.43    2.33
  -5  -4  14    8.46    1.83
  -5  -4  14   10.97    1.78
  -5  -4  14    8.05    1.85
  -5   4  14   10.74    1.97
  -5   4  13   41.65    3.87
  -5  -4  13   34.68    3.62
  -5  -4  13   35.28    3.85
  -5  -4  13   36.07    3.81
  -5  -4  13   37.09    3.56
  -5   4  13   39.90    4.03
  -5  -4  12   29.45    3.51
  -5   4  12   31.43    3.61
  -5  -4  12   30.53    3.75
  -5   4  12   33.90    3.34
  -5  -4  12   33.11    3.57
  -5   4  11  111.47    5.79
  -5   4  11  107.15    6.50
  -5  -4  11  118.50    7.15
  -5   4  11  112.69    7.05
  -5  -4  11  114.42    7.38
  -5  -4  11  121.53    7.13
  -5   4  10  563.07   17.63
  -5   4  10  572.90   19.34
   5  -4 -10  577.35   18.27
  -5  -4  10  570.90   19.76
  -5   4  10  546.96   19.59
  -5  -4  10  595.84   19.96
   5  -4  -9   44.26    3.62
  -5  -4   9   46.07    4.08
  -5   4   9   38.30    3.78
  -5   4   9   42.56    3.94
  -5  -4   9   39.53    3.88
   5  -4  -8  115.91    5.83
  -5  -4   8  116.51    6.54
  -5   4   8  120.96    6.63
  -5  -4   8  110.65    6.72
  -5   4   8  103.03    6.23
  -5  -4   8  107.43    6.42
   5  -4  -7  190.55    7.66
  -5  -4   7  191.04    8.40
  -5   4   7  195.61    8.57
  -5  -4   7  173.15    8.53
  -5  -4   7  174.83    8.55
  -5  -4   7  175.15    8.36
   5  -4  -6  155.09    6.33
  -5  -4   6  141.81    6.79
  -5   4   6  145.84    6.95
  -5  -4   6  138.33    7.07
  -5   4   6  136.13    7.05
   5  -4  -5   16.75    1.85
  -5  -4   5   19.31    2.21
  -5   4   5   18.09    2.20
  -5  -4   5   17.03    2.23
  -5   4   5   17.27    2.27
   5  -4  -4  597.84   17.64
  -5  -4   4  585.41   18.59
  -5   4   4  612.66   18.93
  -5  -4   4  617.13   18.08
  -5   4   4  613.53   18.10
  -5   4   3  310.39   10.85
  -5  -4   3  323.57   11.49
  -5   4   3  330.52   11.63
  -5  -4   3  330.28   10.98
  -5   4   2    0.74    0.65
  -5  -4   2    0.88    0.65
  -5  -4   1  661.99   19.57
  -5   4   1  666.96   19.50
  -5  -4   0    5.18    1.19
  -5   4   0    6.52    1.32
  -5  -4  -1   16.09    2.09
  -5   4  -1   17.65    2.12
  -5  -4  -2  161.25    7.40
  -5   4  -2  154.50    7.20
  -5  -4  -3  315.85   12.06
  -5   4  -3  325.30   12.07
  -5   4  -3  298.74   11.72
  -5  -4  -3  295.70   11.64
  -5   4  -3  281.89   11.40
  -5   4  -3  321.64   11.66
  -5   4  -3  329.01   11.69
  -5  -4  -3  295.11   10.27
  -5  -4  -4    8.18    1.49
  -5  -4  -4    9.36    1.65
  -5  -4  -4    5.23    1.52
  -5   4  -4    5.82    1.57
  -5  -4  -4    4.85    1.48
  -5   4  -4    4.16    1.31
  -5   4  -4    8.63    1.75
  -5   4  -4    7.28    1.64
  -5  -4  -5  184.14    9.04
  -5   4  -5  186.54    9.15
  -5  -4  -5  180.56    8.17
  -5  -4  -5  160.60    8.56
  -5   4  -5  154.31    8.41
  -5   4  -5  193.72    8.47
  -5   4  -5  199.39    9.04
  -5  -4  -5  185.38    7.52
  -5   4  -6   24.90    3.10
  -5  -4  -6   22.74    3.05
  -5  -4  -6   23.38    2.71
  -5  -4  -6   20.77    2.92
  -5   4  -6   20.40    2.87
  -5   4  -6   19.02    2.84
  -5   4  -6   20.78    2.53
  -5   4  -6   21.17    2.90
  -5  -4  -7   25.94    2.87
  -5  -4  -7   32.82    3.67
  -5   4  -7   29.13    3.49
  -5   4  -7   31.60    3.55
  -5  -4  -7   34.38    3.17
  -5   4  -7   31.44    3.51
  -5  -4  -8   18.13    2.71
  -5   4  -8   17.99    2.61
  -5   4  -8   17.07    2.65
  -5   4  -8   13.75    2.32
  -5  -4  -8   14.07    2.00
  -5   4  -9    2.19    1.01
  -5   4  -9    2.62    1.15
  -5  -4  -9    1.12    0.78
  -5  -4 -10    2.02    0.67
  -5   4 -10    3.36    1.09
  -5   4 -10    3.24    1.09
  -5   4 -10    2.37    0.93
   5  -4  10    1.75    0.83
  -5   4 -11   43.46    2.49
  -5  -4 -11   38.22    2.51
  -5   4 -11   42.75    2.61
  -5   5  15    0.49    0.61
  -5  -5  15    0.72    0.51
  -5  -5  15    0.35    0.62
  -5  -5  15   -0.26    0.66
  -5  -5  15    1.16    0.74
  -5  -5  14   -0.19    0.91
  -5  -5  14   -0.16    0.74
  -5  -5  14    0.38    0.89
  -5  -5  13   54.50    4.42
  -5   5  13   43.93    3.98
  -5  -5  13   46.97    4.26
  -5  -5  13   49.43    4.14
  -5  -5  13   51.69    4.57
  -5   5  13   49.62    4.38
  -5  -5  12    3.25    1.56
  -5  -5  12    1.44    1.10
  -5   5  12    2.13    1.21
  -5   5  12    2.92    1.33
  -5  -5  12    3.09    1.43
  -5   5  11    3.09    1.15
  -5  -5  11    2.76    1.48
  -5  -5  11    2.22    1.30
  -5   5  11    4.45    1.65
  -5   5  10    3.51    1.17
   5  -5 -10    4.01    1.50
  -5  -5  10    2.88    1.36
  -5   5  10    2.43    1.28
  -5  -5  10    4.13    1.65
  -5  -5  10    2.74    1.38
  -5   5   9   99.83    5.10
   5  -5  -9  104.49    5.86
  -5  -5   9  104.92    6.40
  -5   5   9   95.84    6.19
  -5  -5   9   93.81    6.53
  -5  -5   9  110.62    6.68
   5  -5  -8   15.62    2.16
  -5  -5   8   14.15    2.25
  -5   5   8   13.64    2.19
  -5  -5   8   11.47    2.20
  -5  -5   8   13.82    2.39
  -5   5   8   16.50    2.57
  -5   5   8   14.87    1.73
   5  -5  -7  236.89    8.81
  -5  -5   7  216.88    9.17
  -5   5   7  215.53    9.21
  -5   5   7  202.79    9.31
  -5  -5   7  193.80    9.24
  -5  -5   7  184.78    9.11
  -5   5   7  200.32    9.43
   5  -5  -6   30.34    2.66
  -5  -5   6   32.47    3.02
  -5   5   6   33.00    3.06
  -5  -5   6   33.37    3.17
  -5   5   6   35.59    3.32
   5  -5  -5  464.96   13.93
  -5  -5   5  415.87   14.65
  -5   5   5  423.66   14.78
   5  -5  -4  100.03    4.80
  -5  -5   4   90.10    5.15
  -5   5   4   92.99    5.27
  -5  -5   4  100.35    4.90
  -5   5   4   97.30    4.83
  -5  -5   3  523.95   15.59
  -5   5   3  497.50   15.50
  -5  -5   3  494.77   16.11
  -5  -5   2    2.25    0.72
  -5   5   2    3.16    0.85
  -5  -5   1   30.92    2.57
  -5   5   1   27.84    2.42
  -5  -5   0   18.84    2.14
  -5   5   0   18.79    2.06
  -5  -5  -1   31.86    2.90
  -5   5  -1   30.92    2.83
  -5   5  -2    3.23    1.14
  -5  -5  -2    3.74    1.09
  -5   5  -2    2.22    0.97
  -5   5  -3   74.28    5.04
  -5  -5  -3   74.20    4.94
  -5   5  -3   82.35    5.06
  -5   5  -3   77.61    5.00
  -5   5  -3   77.37    4.95
  -5  -5  -3   72.13    4.14
  -5  -5  -4  238.64   10.27
  -5   5  -4  247.23   10.37
  -5   5  -4  235.17   10.20
  -5  -5  -4  208.56    9.67
  -5   5  -4  206.86    9.60
  -5   5  -4  239.77    9.93
  -5   5  -4  228.09    9.90
  -5  -5  -4  235.33    8.78
  -5  -5  -5  324.25   12.94
  -5   5  -5  320.20   12.96
  -5   5  -5  323.87   12.99
  -5  -5  -5  290.56   12.45
  -5   5  -5  301.52   12.57
  -5   5  -5  324.66   12.30
  -5   5  -5  320.60   12.73
  -5  -5  -5  334.77   11.38
  -5  -5  -6  221.39   10.17
  -5   5  -6  219.96   10.28
  -5   5  -6  202.65    9.08
  -5   5  -6  211.11    9.97
  -5  -5  -6  207.10    8.53
  -5  -5  -7  241.16   10.86
  -5   5  -7  246.87   11.04
  -5   5  -7  247.11    9.67
  -5  -5  -7  227.18    9.49
  -5   5  -7  243.00   10.81
  -5   5  -8    2.65    1.25
  -5   5  -8    2.49    1.22
  -5  -5  -8    3.94    1.13
  -5   5  -9   43.56    3.64
  -5  -5  -9   40.27    3.00
  -5   5  -9   44.36    3.70
  -5   5 -10   21.79    2.22
  -5  -5 -10   23.92    2.36
  -5   5 -10   19.00    2.11
  -5   5 -10   26.69    2.47
   5  -5  10   25.82    2.24
  -5   5 -11    8.90    1.12
  -5   6  15   10.07    1.39
  -5  -6  15   14.29    1.67
  -5  -6  15   12.70    1.70
  -5  -6  15   10.85    1.42
  -5  -6  15   12.43    1.43
  -5   6  14    3.39    1.13
  -5  -6  14    4.54    1.28
  -5  -6  14    2.13    1.13
  -5  -6  13    0.40    0.82
  -5   6  13    0.39    0.73
  -5  -6  13    1.23    1.03
  -5  -6  13   -0.23    0.85
  -5   6  13    0.44    0.93
  -5  -6  12    1.15    1.05
  -5   6  12    2.71    1.16
  -5  -6  12    2.08    1.34
   5  -6 -12    0.90    0.81
  -5  -6  12    1.60    1.25
  -5  -6  12    3.33    1.37
  -5   6  12    1.78    1.16
  -5   6  11    1.35    1.31
  -5   6  11    1.65    0.99
  -5  -6  11    0.84    1.09
  -5  -6  11    0.96    0.94
  -5   6  11    1.69    1.02
   5  -6 -11    0.61    0.70
  -5  -6  11    0.27    0.96
  -5  -6  11    1.27    1.23
  -5  -6  10    2.67    1.37
  -5   6  10    5.80    1.40
   5  -6 -10    2.70    1.34
  -5  -6  10    4.70    1.57
  -5   6  10    4.32    1.50
   5  -6 -10    3.86    1.19
  -5  -6  10    3.89    1.54
  -5  -6  10    3.55    1.47
  -5   6  10    2.44    1.43
  -5   6   9  133.46    6.11
   5  -6  -9  140.40    7.01
  -5  -6   9  132.49    7.31
  -5   6   9  130.78    7.36
  -5  -6   9  132.77    7.83
  -5  -6   9  113.01    7.21
  -5   6   9  132.64    7.78
  -5   6   8    7.12    1.31
  -5  -6   8    7.58    1.61
   5  -6  -8    6.26    1.71
  -5  -6   8    7.56    1.67
  -5   6   8    5.47    1.55
  -5  -6   8    5.62    1.61
  -5   6   8    5.79    1.66
  -5  -6   8    5.35    1.65
  -5  -6   7   41.48    3.91
  -5  -6   7   52.12    3.88
  -5   6   7   49.43    3.49
   5  -6  -7   55.13    3.91
  -5  -6   7   54.28    4.09
  -5   6   7   56.59    4.20
  -5  -6   7   52.71    4.21
  -5   6   7   50.04    4.20
  -5  -6   7   48.27    4.20
  -5  -6   7   48.14    4.10
  -5   6   7   54.19    4.44
   5  -6  -6   17.10    2.14
  -5  -6   6   15.79    2.10
  -5   6   6   13.89    2.07
  -5  -6   6   18.45    2.42
  -5   6   6   18.35    2.41
  -5  -6   6   15.36    2.21
   5  -6  -5  143.68    6.24
  -5  -6   5  141.60    6.88
  -5   6   5  137.69    6.87
   5  -6  -4    2.68    0.92
  -5  -6   4    3.70    1.11
  -5   6   4    3.65    1.07
  -5  -6   4    4.02    1.02
  -5   6   4    2.01    0.83
  -5  -6   3   35.38    2.69
  -5   6   3   36.03    2.74
  -5  -6   2   71.61    3.96
  -5   6   2   69.57    3.90
  -5  -6   1  933.57   26.02
  -5   6   1  920.19   25.96
  -5  -6   0   86.51    4.68
  -5   6   0   79.39    4.49
  -5  -6  -1  461.87   15.47
  -5   6  -1  493.29   15.57
  -5   6  -2  366.05   12.93
  -5  -6  -2  330.29   12.47
  -5   6  -2  346.75   12.47
  -5   6  -2  348.84   12.76
  -5   6  -3    2.63    1.10
  -5  -6  -3    3.68    1.19
  -5   6  -3    3.54    1.12
  -5   6  -3    5.85    1.59
  -5   6  -3    4.82    1.36
  -5   6  -4    3.99    1.41
  -5   6  -4    2.57    1.24
  -5  -6  -4    5.65    1.52
  -5   6  -4    5.12    1.47
  -5   6  -4    4.67    1.48
  -5   6  -4    2.13    1.09
  -5  -6  -4    1.44    1.01
  -5  -6  -5    3.03    1.12
  -5   6  -5    5.70    1.63
  -5  -6  -5    2.29    1.08
  -5   6  -5    6.97    1.77
  -5   6  -5    6.71    1.60
  -5  -6  -5    4.91    1.49
  -5   6  -5    2.27    1.17
  -5   6  -5    3.48    1.39
  -5  -6  -6   34.48    3.64
  -5   6  -6   40.27    4.00
  -5   6  -6   30.18    3.58
  -5   6  -6   35.30    3.45
  -5   6  -6   43.33    4.13
  -5  -6  -6   42.07    3.37
  -5   6  -7    2.39    1.23
  -5   6  -7   -0.48    1.16
  -5   6  -7    0.52    0.85
  -5   6  -7    1.44    1.26
  -5   6  -8  143.10    7.60
  -5   6  -9   79.70    4.96
   5  -6   9   81.01    4.68
  -5   6 -10   19.83    2.12
  -5  -6 -10   23.19    2.21
  -5   6 -10   21.98    2.15
   5  -6  10   24.43    2.18
  -5  -7  15    9.56    1.39
  -5  -7  15   10.13    1.27
  -5   7  14   32.48    2.82
  -5  -7  14   25.13    2.63
  -5  -7  14   27.13    2.77
  -5  -7  14   26.28    2.65
  -5  -7  13   47.12    3.86
  -5   7  13   54.76    4.06
   5  -7 -13   50.26    3.37
  -5  -7  13   48.24    4.29
  -5  -7  13   58.24    4.40
  -5   7  13   45.55    3.95
  -5  -7  13   43.10    3.93
  -5  -7  12    3.40    1.51
  -5   7  12    3.20    1.12
  -5  -7  12    3.87    1.34
  -5   7  12    1.48    1.03
   5  -7 -12    2.98    1.07
  -5  -7  12    1.97    1.23
  -5  -7  12    4.26    1.55
  -5   7  12    2.39    1.26
  -5   7  11  131.23    6.40
   5  -7 -11  125.99    6.21
  -5  -7  11  125.29    7.14
  -5   7  11  117.67    7.02
  -5  -7  11  133.42    7.99
  -5  -7  11  128.70    7.51
  -5  -7  11  116.33    7.33
  -5   7  11  121.58    7.47
  -5   7  10    0.16    0.94
  -5   7  10    0.27    0.88
   5  -7 -10    0.16    0.89
  -5  -7  10   -0.23    0.80
  -5   7  10    0.70    1.03
  -5  -7  10    2.51    1.47
  -5  -7  10    0.52    0.97
  -5   7   9   10.39    1.67
   5  -7  -9   10.45    2.04
  -5  -7   9   11.25    2.10
  -5   7   9    9.48    1.98
  -5  -7   9    7.71    1.89
  -5   7   9   10.04    2.20
  -5  -7   9   11.47    2.34
  -5  -7   8   45.71    4.26
  -5  -7   8   48.28    3.78
   5  -7  -8   46.38    3.90
  -5  -7   8   46.91    3.97
  -5   7   8   45.04    3.96
  -5  -7   8   38.86    3.90
  -5   7   8   40.13    4.00
  -5  -7   8   47.30    4.45
  -5  -7   8   49.44    4.36
  -5   7   8   40.34    4.02
  -5   7   8   54.38    3.49
  -5   7   7    0.36    0.58
  -5  -7   7   -0.18    0.77
   5  -7  -7    0.52    1.04
  -5  -7   7    0.37    0.81
  -5   7   7    0.19    0.78
  -5  -7   7    0.63    0.85
  -5   7   7    0.21    0.80
  -5  -7   7   -0.23    0.84
  -5   7   7    1.78    1.17
  -5  -7   7    2.59    1.14
  -5  -7   7    0.65    0.81
  -5  -7   6  252.90   10.05
   5  -7  -6  261.52    9.67
  -5  -7   6  250.06   10.46
  -5  -7   6  245.18   10.15
  -5   7   6  243.10   10.20
  -5  -7   6  234.40   10.12
  -5  -7   6  238.17   10.19
   5  -7  -5    5.15    1.33
  -5  -7   5    5.51    1.30
  -5   7   5    5.80    1.41
   5  -7  -4  245.19    9.06
  -5  -7   4  236.04    9.43
  -5   7   4  233.69    9.52
  -5  -7   4  255.32    9.01
  -5  -7   3   90.04    4.55
  -5   7   3   86.99    4.50
  -5  -7   2  197.08    7.67
  -5   7   2  205.56    7.81
  -5  -7   1    4.18    1.06
  -5   7   1    5.47    1.11
  -5  -7   0  572.54   17.68
  -5   7   0  586.21   17.72
  -5  -7  -1    2.69    0.99
  -5   7  -1    4.94    1.19
  -5   7  -2 1347.00   37.42
  -5  -7  -2 1403.22   37.64
  -5   7  -2 1332.44   37.20
  -5  -7  -2 1318.18   37.01
  -5   7  -2 1334.27   36.92
  -5   7  -2 1273.86   37.29
  -5   7  -3   64.55    4.75
  -5  -7  -3   52.35    4.20
  -5   7  -3   54.93    4.23
  -5   7  -3   68.86    4.80
  -5   7  -3   70.62    4.94
  -5   7  -4  291.74   11.88
  -5  -7  -4  251.45   11.00
  -5   7  -4  245.46   10.85
  -5   7  -4  299.14   11.70
  -5  -7  -4  298.05   10.53
  -5   7  -4  307.75   11.97
  -5   7  -5   20.16    2.90
  -5  -7  -5   20.10    2.69
  -5   7  -5   16.84    2.49
  -5   7  -5   22.93    2.88
  -5  -7  -5   24.38    2.56
  -5   7  -6    3.90    1.44
  -5  -7  -6    6.07    1.49
  -5   7  -6    7.10    1.85
  -5   7  -7   54.58    4.64
  -5   7  -7   49.91    4.01
  -5   7  -7   64.92    5.00
  -5   7  -8   17.02    2.53
  -5   7  -8   18.41    2.12
   5  -7   9   42.99    3.22
  -5   7  -9   35.98    3.22
  -5  -7  -9   35.16    3.06
  -5  -7 -10  120.98    5.12
  -5   7 -10  116.21    5.01
  -5   7 -10  105.40    4.85
  -5  -7 -10  120.41    5.08
  -5  -8  15    2.27    0.76
  -5  -8  15    1.41    0.72
  -5  -8  14  108.87    5.51
  -5  -8  14  119.00    5.65
  -5  -8  14  113.12    5.85
  -5   8  14   97.03    4.89
  -5  -8  14   90.45    4.83
  -5  -8  13   22.35    2.79
   5  -8 -13   23.36    2.25
  -5  -8  13   23.42    2.93
  -5  -8  13   27.27    3.02
  -5  -8  13   20.88    2.59
  -5   8  13   26.17    2.80
  -5   8  12   16.27    2.16
  -5   8  12   18.10    2.44
  -5  -8  12   14.40    2.20
   5  -8 -12   19.43    2.25
  -5  -8  12   19.06    2.99
  -5  -8  12   20.63    2.87
  -5  -8  12   17.09    2.52
  -5   8  12   20.81    2.75
   5  -8 -11  129.36    6.22
  -5   8  11  123.05    6.21
  -5  -8  11  119.69    6.82
  -5   8  11  115.79    6.72
  -5   8  11  108.89    6.93
  -5  -8  11  132.92    7.85
  -5  -8  11  105.22    6.79
  -5   8  10   69.71    4.43
  -5   8  10   63.69    5.24
  -5  -8  10   70.05    5.03
  -5   8  10   68.98    5.07
  -5  -8  10   60.17    5.30
  -5  -8  10   55.11    4.80
   5  -8 -10   73.73    4.61
   5  -8  -9   41.93    3.99
  -5  -8   9   44.90    3.97
  -5   8   9   47.14    4.13
  -5   8   9   42.21    4.20
  -5  -8   9   45.53    4.49
  -5  -8   9   40.69    4.13
  -5  -8   9   40.04    4.09
  -5   8   9   48.46    4.50
  -5   8   9   54.27    3.77
  -5   8   8    8.17    1.47
  -5  -8   8   10.51    1.87
  -5  -8   8    7.36    1.77
  -5   8   8   14.26    2.35
   5  -8  -8    9.20    2.00
  -5  -8   8    7.89    1.66
  -5   8   8    9.61    1.91
  -5  -8   8    9.43    1.86
  -5   8   8    9.24    1.97
  -5  -8   8   11.77    2.22
  -5  -8   8    6.77    1.86
  -5   8   7    2.21    0.85
  -5  -8   7    3.21    1.26
  -5  -8   7    0.69    0.81
   5  -8  -7    2.01    1.18
  -5   8   7    1.12    0.80
  -5  -8   7    0.21    0.64
  -5   8   7    0.84    0.93
  -5  -8   7    0.89    0.95
  -5   8   7    1.76    1.00
  -5  -8   7    0.91    0.96
  -5   8   6   12.67    1.79
  -5  -8   6   14.14    2.18
   5  -8  -6   15.32    2.12
  -5   8   6   16.70    2.25
  -5  -8   6   12.09    1.95
  -5  -8   6   12.02    2.10
  -5  -8   6   12.61    2.15
  -5  -8   6   12.31    2.06
  -5  -8   5   38.15    3.55
   5  -8  -5   44.72    3.32
  -5  -8   5   37.48    3.26
  -5   8   5   41.87    3.47
  -5  -8   5   40.90    3.68
  -5  -8   5   46.49    3.79
   5  -8  -4  285.45   10.30
  -5  -8   3    0.49    0.58
  -5   8   3    0.12    0.61
  -5  -8   2    2.89    0.87
  -5   8   2    4.42    1.03
  -5  -8   1   25.53    2.31
  -5   8   1   22.63    2.23
  -5  -8   0  144.01    6.40
  -5   8   0  144.26    6.42
  -5   8   0  136.96    6.90
  -5   8  -1   19.72    2.42
  -5   8  -1   23.39    2.47
  -5   8  -2  143.98    7.37
  -5  -8  -2  165.86    7.66
  -5  -8  -2  155.66    7.24
  -5   8  -2  153.88    7.12
  -5   8  -2  147.27    7.57
  -5  -8  -3    2.23    1.07
  -5   8  -3    5.46    1.49
  -5   8  -3    2.76    1.04
  -5   8  -3    3.61    1.39
  -5  -8  -3    3.05    1.15
  -5   8  -4  207.79    9.85
  -5   8  -4  220.81    9.73
  -5  -8  -4  205.82    9.43
  -5   8  -4  207.40    9.37
  -5   8  -4  225.61    9.98
  -5   8  -4  228.57   10.09
  -5  -8  -4  221.46    8.82
  -5   8  -5   14.21    2.46
  -5  -8  -5   11.59    2.08
  -5   8  -5   15.25    2.52
  -5   8  -5   18.73    2.76
  -5  -8  -5   15.90    2.16
  -5   8  -6    5.36    1.73
  -5   8  -6    6.27    1.60
  -5   8  -6    9.29    2.06
  -5  -8  -6    5.66    1.46
  -5   8  -7    6.25    1.79
  -5   8  -7    7.48    1.66
  -5   8  -7    6.54    1.75
  -5  -8  -8   23.62    2.74
  -5   8  -8   26.54    2.97
  -5   8  -8   24.31    2.75
  -5   8  -8   26.60    2.52
  -5   8  -9   36.54    3.14
  -5  -8  -9   34.08    2.81
  -5   8  -9   30.64    2.62
  -5   8 -10   24.20    2.22
   5  -8  10   30.66    2.28
  -5  -9  14   -0.15    0.70
  -5  -9  14    0.41    0.75
   5  -9 -13   56.06    3.48
  -5  -9  13   50.58    4.21
  -5  -9  13   53.10    4.13
  -5   9  13   49.03    3.59
  -5   9  12   49.04    3.63
   5  -9 -12   51.12    3.61
  -5  -9  12   47.16    4.39
  -5   9  12   50.84    4.04
  -5  -9  12   39.39    3.67
  -5   9  11    0.84    0.84
  -5  -9  11    0.53    1.25
   5  -9 -11    0.96    0.88
  -5  -9  11    1.56    1.02
  -5  -9  11    1.15    0.91
  -5   9  11   -0.22    0.83
  -5   9  10   31.27    3.01
  -5   9  10   28.29    3.37
  -5  -9  10   29.58    3.15
  -5  -9  10   25.91    3.55
  -5  -9  10   35.55    3.87
  -5  -9  10   30.17    3.42
   5  -9  -9   60.04    4.77
  -5  -9   9   56.06    4.39
  -5   9   9   60.11    4.56
  -5  -9   9   59.66    5.13
  -5  -9   9   60.67    5.10
  -5   9   9   59.65    4.87
  -5   9   9   61.44    4.12
  -5  -9   8   19.06    2.59
   5  -9  -8   20.82    2.81
  -5   9   8   20.81    2.60
  -5  -9   8   22.95    3.11
  -5  -9   8   21.41    2.99
  -5  -9   8   22.17    3.03
  -5   9   8   24.00    2.49
  -5  -9   7  349.31   12.91
   5  -9  -7  349.88   12.78
  -5   9   7  316.22   12.51
  -5  -9   7  313.01   13.17
  -5  -9   7  340.95   13.45
  -5  -9   7  336.98   13.30
  -5   9   7  344.17   11.61
  -5  -9   6    3.37    1.38
  -5  -9   6    1.93    1.10
  -5  -9   6    2.12    1.14
   5  -9  -6    0.69    1.03
  -5   9   6    0.73    0.74
  -5  -9   6    0.22    1.02
  -5  -9   5  215.98    9.41
   5  -9  -5  227.82    8.86
  -5   9   5  206.57    8.72
  -5  -9   5  214.52    9.54
  -5  -9   5  214.48    9.40
  -5  -9   5  197.68    9.11
  -5   9   5  221.40    8.47
  -5  -9   4  171.40    8.15
  -5   9   4  186.44    7.45
  -5  -9   3    1.51    1.04
  -5  -9   3    3.95    1.20
  -5  -9   3    0.97    0.68
  -5   9   3    1.67    0.81
  -5  -9   2   13.46    2.12
  -5  -9   2   19.46    2.00
  -5   9   2   14.82    1.77
  -5  -9   2   16.16    2.18
  -5  -9   1   55.54    4.08
  -5   9   1   43.60    3.65
  -5  -9   1   51.32    3.33
  -5   9   1   46.14    3.26
  -5  -9   1   42.89    3.58
  -5  -9   0   56.62    4.21
  -5   9   0   61.14    4.11
  -5  -9   0   59.56    3.77
  -5   9   0   63.29    4.48
  -5  -9   0   63.68    4.33
  -5  -9  -1  120.39    6.07
  -5   9  -1  109.13    5.91
  -5  -9  -1   97.52    5.27
  -5   9  -1  105.00    6.06
  -5   9  -2   47.82    3.97
  -5  -9  -2   55.07    3.91
  -5   9  -3    2.76    1.22
  -5  -9  -3    0.18    0.64
  -5   9  -3    1.54    1.19
  -5  -9  -4    0.81    0.90
  -5   9  -4    0.23    0.81
  -5   9  -4    0.45    1.07
  -5  -9  -4    0.49    0.93
  -5   9  -5  203.83    9.97
  -5  -9  -5  216.66    9.73
  -5   9  -5  231.92   10.27
  -5  -9  -5  232.80    9.22
  -5  -9  -6   14.67    2.31
  -5   9  -6   16.25    2.68
  -5   9  -6   19.44    2.65
  -5  -9  -6   15.12    2.12
  -5   9  -7   35.27    3.61
  -5  -9  -7   35.69    3.34
  -5   9  -7   32.43    3.22
  -5   9  -8   96.04    5.70
  -5  -9  -8   84.21    4.91
  -5   9  -8   92.75    4.91
  -5  -9  -9    0.82    0.49
  -5   9  -9    5.39    1.34
  -5   9 -10   -0.40    0.72
   5  -9  10    0.63    0.66
  -5 -10  14   18.22    2.06
  -5 -10  14   20.47    2.10
  -5 -10  13    4.64    1.39
   5 -10 -13    5.81    1.18
  -5  10  12    1.51    1.14
  -5 -10  12    1.59    1.20
   5 -10 -12    0.99    0.85
  -5 -10  12    0.22    1.07
  -5  10  11    0.50    0.88
  -5 -10  11   -0.25    1.04
   5 -10 -11    0.79    0.83
  -5 -10  11    0.74    1.23
  -5  10  10  192.73    8.12
  -5 -10  10  167.84    9.20
  -5 -10  10  174.36    9.17
  -5  10   9    9.38    1.74
  -5 -10   9   10.47    1.87
  -5 -10   9    9.42    2.15
  -5 -10   9   12.94    2.39
  -5  10   8   13.16    1.93
  -5 -10   8    9.59    1.91
   5 -10  -8    9.30    2.19
  -5 -10   8    9.77    2.10
  -5 -10   8   11.21    2.27
  -5 -10   7   17.16    2.50
  -5 -10   7   13.37    2.34
   5 -10  -7   18.40    2.59
  -5 -10   7   18.77    2.75
  -5  10   7   15.39    1.99
  -5 -10   6  236.67   10.13
  -5 -10   6  211.57    9.83
   5 -10  -6  236.92    9.63
  -5 -10   6  213.98   10.06
  -5 -10   6  227.56   10.08
  -5 -10   5   40.23    3.81
  -5 -10   5   40.22    3.68
  -5 -10   5   45.20    4.03
  -5 -10   5   43.96    3.82
  -5  10   5   48.62    3.49
  -5 -10   4  175.56    7.43
  -5  10   4  171.84    7.51
  -5 -10   4  189.99    8.65
  -5 -10   4  175.08    8.24
  -5  10   4  198.71    7.82
  -5 -10   3  654.78   20.23
  -5 -10   3  592.24   18.58
   5 -10  -3  644.30   19.17
  -5  10   3  584.05   18.92
  -5  10   3  617.14   18.72
  -5 -10   3  614.52   19.71
  -5  10   2  494.72   16.39
  -5 -10   2  507.32   16.52
  -5  10   2  540.68   17.18
  -5 -10   2  529.32   17.32
  -5  10   1  103.90    5.90
  -5 -10   1  111.49    5.97
  -5  10   1   94.32    5.29
  -5 -10   1  103.62    5.96
  -5 -10   0  104.37    5.87
  -5  10   0  100.92    5.56
  -5  10   0   98.62    5.89
  -5 -10   0  109.55    6.05
  -5 -10  -1   69.48    4.58
  -5  10  -1   62.58    4.40
  -5  10  -1   57.68    4.52
  -5  10  -2   32.65    3.22
  -5  10  -2   25.78    3.20
  -5  10  -3   32.64    3.37
  -5  10  -4    9.72    2.12
  -5  10  -4    7.93    1.89
  -5 -10  -4    7.97    1.69
  -5  10  -5    5.38    1.65
  -5 -10  -5   11.43    1.96
  -5  10  -6    7.59    1.91
  -5  10  -6    8.27    1.88
  -5 -10  -6   10.18    1.77
  -5  10  -7    1.06    0.96
  -5  10  -7    2.16    1.14
  -5  10  -8   30.59    3.01
  -5  10  -8   30.10    2.65
   5 -10   8   28.88    2.82
  -5  10  -9    1.21    0.71
  -5  10 -10   -0.08    0.52
   5 -10  10    0.24    0.54
  -5 -11  14    1.45    0.73
  -5 -11  14    0.85    0.62
  -5 -11  13    4.24    1.25
  -5 -11  13    5.05    1.26
   5 -11 -13    4.07    1.00
  -5 -11  13    4.47    1.33
  -5  11  12   68.06    4.17
  -5 -11  12   59.13    4.60
   5 -11 -12   73.14    4.18
  -5 -11  12   66.87    4.89
  -5 -11  12   74.62    5.10
  -5  11  11  140.31    6.55
  -5 -11  11  118.74    7.13
   5 -11 -11  133.40    6.36
  -5 -11  11  116.12    7.07
  -5 -11  11  124.17    7.27
  -5  11  10   28.06    2.83
  -5 -11  10   19.84    2.97
  -5 -11  10   25.11    3.38
  -5 -11   9   60.51    4.48
  -5 -11   9   62.23    5.12
  -5 -11   9   59.09    5.05
  -5  11   9   74.00    4.56
  -5  11   8    6.30    1.47
  -5 -11   8   10.69    1.97
  -5 -11   8    6.26    1.73
  -5 -11   8    6.14    1.74
  -5 -11   7  114.89    6.66
   5 -11  -7  116.80    6.60
  -5 -11   7  108.59    6.75
  -5 -11   7  105.99    6.65
  -5  11   7  115.03    5.78
  -5 -11   6   11.47    2.18
  -5 -11   6    8.44    1.84
  -5 -11   6   13.19    2.25
  -5 -11   5   79.66    5.39
  -5 -11   5   70.35    4.43
  -5 -11   5   67.40    4.92
  -5  11   5   82.06    4.76
  -5  11   4    8.87    1.59
  -5 -11   4    7.07    1.45
   5 -11  -4    8.47    1.64
  -5 -11   4    8.52    1.70
  -5 -11   3  552.86   17.88
  -5  11   3  558.95   18.03
  -5  11   3  566.53   17.90
  -5 -11   2   26.13    3.04
  -5 -11   2   27.29    2.79
   5 -11  -2   34.77    3.12
  -5  11   2   28.78    2.97
  -5  11   2   27.49    2.74
  -5 -11   1   73.13    4.95
  -5  11   1   71.73    4.79
  -5 -11   1   60.60    4.54
  -5  11   1   56.79    4.13
  -5 -11   0  203.57    8.91
  -5  11   0  189.76    8.53
  -5  11   0  186.14    8.89
  -5  11  -1  107.66    5.92
  -5  11  -1  104.13    6.30
  -5 -11  -1  101.87    5.79
  -5  11  -2  188.21    8.56
  -5  11  -2  189.79    9.12
  -5  11  -3   21.03    2.72
  -5  11  -4  110.22    6.56
  -5  11  -4  108.00    6.77
  -5 -11  -4  117.58    6.11
  -5  11  -5  147.59    7.82
  -5  11  -5  148.50    7.90
  -5 -11  -5  148.25    7.01
  -5  11  -6   64.47    4.89
  -5  11  -6   71.10    5.00
  -5 -11  -6   71.41    4.51
  -5  11  -7    1.56    1.10
  -5  11  -7    2.10    1.13
  -5  11  -8    0.80    0.77
  -5  11  -8    1.42    0.81
   5 -11   8    1.02    0.82
  -5  11  -9    0.69    0.69
  -5  11  -9   -0.07    0.11
  -5 -12  14    0.64    0.65
  -5 -12  14    0.41    0.46
   5 -12 -13    1.29    0.67
  -5 -12  13    1.63    0.89
  -5 -12  13    0.89    0.80
  -5 -12  13    2.71    0.94
  -5  12  12    0.93    0.86
  -5 -12  12    1.27    1.00
   5 -12 -12    1.01    0.73
  -5 -12  12    0.55    0.83
  -5 -12  12    1.74    1.09
  -5  12  11  159.06    6.99
  -5 -12  11  138.80    7.54
   5 -12 -11  167.22    7.06
  -5 -12  11  132.50    7.39
  -5 -12  11  141.13    7.70
  -5  12  10   82.81    4.87
  -5 -12  10   75.89    5.63
  -5 -12  10   78.86    5.61
  -5 -12  10   82.01    5.76
  -5  12   9    1.00    0.90
  -5 -12   9    0.93    0.98
  -5 -12   9    0.52    1.02
  -5 -12   9    1.00    1.22
  -5 -12   9    1.68    1.16
  -5 -12   8    7.68    1.88
  -5 -12   8   11.33    2.06
  -5 -12   8    8.51    1.94
  -5 -12   8    6.35    1.88
  -5  12   8   13.62    1.96
  -5 -12   7   21.66    2.96
  -5 -12   7   32.49    3.71
  -5 -12   7   22.45    3.00
  -5 -12   7   23.13    3.09
  -5  12   7   32.52    2.94
  -5 -12   6  117.13    6.86
  -5 -12   6  106.21    5.74
   5 -12  -6  116.39    6.58
  -5 -12   6  121.86    7.15
  -5 -12   6  117.89    6.83
  -5  12   5    0.33    0.68
  -5 -12   5    1.96    1.02
   5 -12  -5    1.12    1.10
  -5 -12   5    2.32    1.19
  -5 -12   5    1.27    1.06
  -5 -12   4  173.87    7.83
   5 -12  -4  185.86    8.09
  -5  12   4  175.32    7.78
  -5  12   3  249.24   10.07
  -5 -12   3  262.65   10.32
   5 -12  -3  280.66   10.55
  -5  12   3  274.35   10.35
  -5  12   2    0.69    0.81
  -5 -12   2    1.23    0.95
   5 -12  -2    0.17    1.00
  -5  12   2    0.18    0.81
  -5 -12   1   15.95    2.43
   5 -12  -1   14.65    2.14
  -5  12   1   14.10    2.20
  -5  12   1    9.86    1.81
  -5 -12   0  134.53    6.95
  -5  12   0  119.01    6.83
  -5  12   0  115.49    6.43
  -5 -12  -1   15.43    2.26
  -5  12  -1   12.66    2.16
  -5  12  -1   16.29    2.54
  -5  12  -2   36.66    3.44
  -5  12  -2   38.21    3.84
  -5  12  -3   87.56    5.57
  -5  12  -3   97.05    6.26
  -5  12  -4    8.14    1.78
  -5  12  -5   53.79    4.35
  -5  12  -5   57.00    4.61
  -5  12  -6   89.09    5.60
  -5  12  -6   99.51    5.91
  -5  12  -7    1.56    0.98
  -5  12  -7    3.87    1.27
  -5  12  -8    4.24    1.08
  -5  12  -8    6.12    1.29
   5 -12   8    6.53    1.43
  -5  12  -9   -0.09    0.48
   5 -12   9    0.10    0.57
  -5 -13  13   10.48    1.46
   5 -13 -13    9.20    1.16
  -5 -13  13    9.52    1.47
  -5 -13  13    6.75    1.12
  -5  13  12   37.00    2.78
  -5 -13  12   39.44    3.24
   5 -13 -12   38.22    2.76
  -5 -13  12   32.52    2.90
  -5 -13  12   35.92    3.28
  -5  13  11    5.47    1.30
  -5 -13  11    5.95    1.49
  -5 -13  11    6.51    1.65
   5 -13 -11    7.23    1.43
  -5 -13  11    9.34    1.88
  -5  13  10    0.63    0.97
  -5 -13  10    0.83    1.01
  -5 -13  10    0.91    1.14
  -5 -13  10    0.46    0.85
  -5 -13   9  122.26    6.48
  -5 -13   9  115.62    7.10
  -5 -13   9  123.11    6.99
  -5 -13   9  115.43    6.98
  -5  13   9  128.96    6.32
  -5  13   8    0.16    0.84
  -5 -13   8    0.63    1.05
  -5 -13   8    0.22    0.82
  -5 -13   8    1.29    1.18
  -5 -13   8    0.24    0.90
  -5 -13   7  142.72    7.74
  -5 -13   7  148.94    6.88
  -5 -13   7  141.81    8.09
  -5 -13   7  123.81    7.46
  -5  13   7  154.02    6.94
  -5 -13   6  449.97   16.20
  -5 -13   6  412.93   14.47
   5 -13  -6  450.03   15.58
  -5 -13   6  429.42   16.16
  -5 -13   6  426.67   15.66
  -5 -13   5  116.52    6.15
   5 -13  -5  120.13    6.60
  -5 -13   5  110.16    6.79
  -5 -13   5  102.04    6.34
  -5  13   5  129.96    6.39
  -5  13   4    3.61    1.22
  -5 -13   4    5.36    1.47
   5 -13  -4    5.32    1.51
  -5 -13   4    1.79    1.21
  -5 -13   3  738.43   22.85
   5 -13  -3  803.74   23.06
  -5  13   3  699.74   22.25
  -5 -13   3  764.79   23.74
  -5  13   3  759.43   22.77
  -5 -13   2   54.03    4.51
  -5 -13   2   56.47    4.27
   5 -13  -2   51.62    3.98
  -5  13   2   49.73    4.02
  -5 -13   2   54.98    4.44
  -5  13   2   59.25    4.23
  -5 -13   1  108.49    6.36
  -5  13   1   97.45    5.83
   5 -13  -1  108.25    5.94
  -5  13   1   91.64    5.79
  -5 -13   1  112.28    6.46
  -5 -13   0  216.45    9.54
   5 -13   0  230.00    9.35
  -5  13   0  214.22    9.80
  -5  13   0  214.10    9.51
  -5 -13  -1  134.16    7.01
  -5  13  -1  152.17    7.94
  -5  13  -1  146.34    7.52
  -5  13  -2    2.13    1.25
  -5  13  -3  627.35   20.35
  -5  13  -3  678.68   21.89
  -5  13  -4    6.34    1.59
  -5  13  -5   40.17    3.58
  -5  13  -5   47.13    4.17
  -5  13  -6   35.90    3.23
  -5  13  -6   40.14    3.66
  -5  13  -7   64.37    4.14
  -5  13  -7   74.16    4.51
   5 -13   7   72.17    4.39
  -5  13  -8   26.94    2.27
  -5  13  -8   28.77    2.36
   5 -13   8   34.89    2.65
   5 -13   9    2.73    0.76
  -5  13  -9    2.55    0.68
  -5 -14  13    3.58    0.84
  -5 -14  13    2.92    0.84
  -5  14  12    1.78    0.79
  -5 -14  12    0.67    0.80
   5 -14 -12    1.19    0.67
  -5 -14  12    1.00    0.65
  -5 -14  12    0.74    0.84
  -5  14  11   15.67    1.94
   5 -14 -11   18.01    2.02
  -5 -14  11   13.49    2.06
  -5 -14  11   15.02    2.22
  -5 -14  11   10.65    1.72
  -5  14  10   25.62    2.56
  -5 -14  10   24.21    2.93
  -5 -14  10   23.05    2.66
  -5 -14  10   25.44    3.04
  -5 -14   9  110.74    6.00
  -5 -14   9  118.84    6.88
  -5 -14   9   88.37    5.68
  -5 -14   9   96.06    6.19
  -5  14   9  123.15    5.90
  -5 -14   8   41.41    3.88
  -5 -14   8   42.57    4.04
  -5 -14   8   40.50    4.09
  -5  14   8   46.93    3.54
  -5 -14   7   34.73    3.64
  -5 -14   7   35.80    3.22
  -5 -14   7   33.60    3.70
  -5 -14   7   34.14    3.61
  -5  14   7   36.71    3.16
  -5 -14   6   63.98    5.02
  -5 -14   6   55.47    4.14
  -5 -14   6   52.15    4.67
  -5 -14   6   56.68    4.59
  -5 -14   5   97.07    6.25
  -5 -14   5   91.43    5.50
   5 -14  -4  125.42    6.81
  -5 -14   4  141.16    7.54
  -5 -14   4  126.35    6.76
  -5  14   4  134.80    6.70
  -5 -14   3  503.23   17.07
   5 -14  -3  516.25   16.90
  -5 -14   3  525.55   17.75
  -5  14   3  491.85   16.76
  -5 -14   2  184.74    9.25
  -5 -14   2  191.65    8.80
   5 -14  -2  206.27    8.72
  -5  14   2  194.47    8.61
  -5 -14   2  187.20    8.96
  -5  14   2  195.74    8.71
  -5  14   1    6.49    1.64
  -5 -14   1    5.68    1.63
   5 -14  -1    5.86    1.47
  -5 -14   1   10.44    2.09
  -5  14   1    6.30    1.65
  -5 -14   0   39.69    3.71
   5 -14   0   38.57    3.42
  -5  14   0   37.78    3.68
  -5  14   0   31.92    3.41
  -5 -14  -1  313.02   11.80
  -5  14  -1  298.04   12.40
  -5  14  -1  301.17   12.18
  -5  14  -2    3.81    1.58
  -5  14  -2    0.43    0.94
  -5  14  -3  134.31    7.20
  -5  14  -3  127.93    7.48
  -5 -14  -3  142.43    6.84
  -5  14  -4  180.17    9.04
  -5 -14  -4  201.35    8.35
  -5  14  -5   33.57    3.06
  -5 -14  -5   39.33    3.20
  -5 -14  -6   10.09    1.66
   5 -14   6   11.08    1.78
  -5  14  -6    9.09    1.52
  -5  14  -6   10.86    1.93
  -5  14  -7   67.09    4.11
   5 -14   7   76.75    4.14
  -5  14  -8   44.09    2.54
  -5  14  -8   51.58    3.00
   5 -14   8   52.85    3.05
  -5  15  12    0.44    0.58
  -5 -15  12    0.21    0.59
   5 -15 -12    0.08    0.46
  -5 -15  12    0.95    0.71
  -5 -15  11   10.07    1.72
  -5  15  11   13.26    1.67
  -5 -15  11   10.90    1.76
   5 -15 -11    8.51    1.39
  -5  15  10    5.82    1.40
  -5 -15  10    4.89    1.48
   5 -15 -10    5.78    1.39
  -5 -15  10    6.66    1.61
  -5  15   9    3.83    1.17
  -5 -15   9    6.04    1.49
  -5 -15   9    5.67    1.59
  -5 -15   9    6.07    1.60
  -5 -15   8   35.12    3.51
  -5 -15   8   33.33    2.95
  -5 -15   8   32.46    3.53
  -5 -15   8   34.75    3.51
  -5  15   8   37.15    3.12
  -5  15   7   13.88    2.06
  -5 -15   7   18.88    2.76
  -5 -15   7   13.61    2.10
  -5 -15   7   16.50    2.65
  -5 -15   7   14.74    2.35
  -5  15   6    2.07    1.03
  -5 -15   6    5.45    1.83
  -5 -15   6    3.58    1.28
  -5 -15   6    1.90    1.22
  -5 -15   5   71.87    5.44
  -5 -15   5   71.36    4.83
  -5 -15   5   73.02    5.36
  -5 -15   4  495.34   16.90
  -5 -15   4  501.89   17.56
  -5  15   4  498.82   16.66
  -5  15   3    2.07    1.09
  -5 -15   3    0.20    0.98
  -5 -15   3    3.47    1.53
  -5  15   2    0.40    0.90
  -5 -15   2   -0.23    1.06
  -5 -15   2    2.05    1.37
   5  15  -2   -1.19    0.75
  -5 -15   2    0.43    1.01
  -5  15   2    1.45    0.93
  -5 -15   1   38.13    3.90
   5  15  -1   38.04    3.34
  -5  15   1   39.28    3.64
  -5  15   1   44.58    3.85
  -5 -15   0  336.04   13.02
   5  15   0  332.29   12.09
  -5  15   0  328.89   13.06
  -5 -15  -1  289.06   11.19
  -5  15  -1  279.90   11.79
  -5  15  -1  286.74   11.69
  -5  15  -2    2.10    1.40
  -5  15  -2    1.48    1.06
  -5  15  -3  138.20    7.61
  -5 -15  -3  133.58    6.59
  -5  15  -4  123.22    7.05
  -5 -15  -4  124.28    6.11
   5 -15   5   82.56    4.69
  -5 -15  -5   81.94    4.57
  -5  15  -6    1.01    0.91
   5 -15   6   -0.27    0.81
  -5 -15  -6    0.60    0.84
  -5  15  -7   30.42    2.62
   5 -15   7   30.10    2.44
  -5  15  -8   50.44    2.76
  -5 -16  12   88.65    3.81
   5 -16 -12   82.25    3.50
  -5  16  11    6.34    1.13
  -5 -16  11    5.92    1.19
   5 -16 -11    5.80    1.09
  -5 -16  11    4.45    1.11
  -5  16  10  146.85    6.08
  -5 -16  10  132.40    6.36
   5 -16 -10  144.21    6.14
  -5  16   9    6.13    1.40
  -5 -16   9    5.83    1.37
  -5 -16   9    6.64    1.63
  -5 -16   9    6.08    1.42
  -5 -16   8    5.77    1.65
  -5 -16   8   10.96    1.69
  -5 -16   8   10.35    2.01
  -5 -16   8    9.07    1.80
  -5  16   8   13.83    1.87
  -5  16   7    1.52    1.09
  -5 -16   7    3.93    1.48
  -5 -16   7    0.49    1.01
  -5 -16   7    0.88    1.13
  -5 -16   6   73.70    5.58
  -5 -16   6   87.83    5.28
  -5 -16   6   85.08    5.73
  -5  16   6   84.10    4.83
  -5 -16   5    9.69    1.95
  -5 -16   5    9.54    2.04
  -5 -16   4  140.68    8.08
  -5 -16   4  154.93    7.69
  -5 -16   4  152.65    7.90
  -5  16   4  157.89    7.49
  -5 -16   3  322.13   13.26
  -5 -16   3  306.20   12.31
  -5 -16   3  319.32   12.67
  -5  16   3  335.60   12.36
  -5 -16   2   16.56    2.71
   5  16  -2   16.63    2.29
  -5 -16   2   18.84    2.78
  -5  16   2   17.15    2.51
  -5 -16   1  194.34    9.20
   5  16  -1  191.27    8.31
  -5  16   1  206.66    9.16
  -5  16   1  178.29    8.41
  -5 -16   0    7.09    1.72
   5  16   0   12.79    1.89
  -5  16   0   10.40    2.00
   5  16   1    4.03    1.15
  -5  16  -1    4.78    1.50
   5  16   2  169.88    7.31
  -5  16  -2  178.18    8.64
  -5  16  -3  228.01   10.09
  -5 -16  -3  220.83    8.87
  -5  16  -4   12.20    2.21
  -5 -16  -4   12.36    1.83
   5 -16   5    1.35    0.79
  -5  16  -5   -0.37    0.96
  -5 -16  -5    0.99    0.85
   5 -16   6   20.49    1.95
  -5  16  -7   48.81    3.03
   5 -16   7   41.81    2.55
  -5  17  11   67.19    3.32
  -5 -17  11   62.01    3.33
   5 -17 -11   70.49    3.31
  -5  17  10   37.05    2.62
  -5 -17  10   29.53    2.56
  -5 -17  10   28.35    2.39
   5 -17 -10   37.34    2.65
  -5  17   9    3.81    1.12
  -5 -17   9    3.10    1.00
  -5 -17   9    0.96    0.72
  -5 -17   9    0.93    0.95
  -5  17   8    0.67    0.74
  -5 -17   8    1.06    0.91
  -5 -17   8    0.91    0.78
  -5 -17   8    1.08    1.04
  -5 -17   7   72.24    5.09
  -5 -17   7   76.19    4.60
  -5 -17   7   71.76    5.00
  -5  17   7   81.48    4.55
  -5 -17   6  765.14   24.35
  -5 -17   6  753.97   22.97
  -5 -17   6  770.00   23.92
  -5  17   6  771.13   22.51
  -5 -17   5  102.25    5.80
  -5 -17   5   87.03    5.73
  -5 -17   4   34.16    3.67
  -5 -17   4   26.90    3.00
  -5 -17   4   29.69    3.33
  -5 -17   3  167.81    8.67
   5  17  -3  164.76    7.62
  -5 -17   3  156.35    7.88
  -5 -17   3  166.19    8.11
  -5 -17   2   96.51    6.08
   5  17  -2   69.69    4.67
  -5 -17   1   42.02    3.91
   5  17  -1   36.01    3.20
  -5  17   1   34.33    3.23
  -5 -17   0  315.13   12.00
   5  17   0  314.32   11.26
  -5  17   0  290.01   11.62
  -5 -17  -1   69.97    4.56
   5  17   1   70.42    4.33
  -5  17  -1   71.50    4.95
   5  17   2   76.35    4.42
  -5  17  -2   90.23    5.56
  -5  17  -3    5.78    1.65
  -5 -17  -3    5.16    1.31
  -5  17  -4  243.35    9.91
  -5 -17  -4  234.08    8.71
  -5  17  -5   13.44    2.01
  -5  17  -5   12.85    1.75
  -5 -17  -5   14.46    1.71
  -5  17  -6   76.48    3.93
  -5  17  -7    5.08    0.85
  -5  17  -7    3.17    0.82
  -5  18  10   44.26    2.66
   5 -18 -10   45.31    2.66
  -5  18   9   19.77    1.96
  -5 -18   9   15.11    1.77
  -5 -18   9   16.00    1.90
  -5 -18   8   35.05    3.10
  -5 -18   8   34.47    2.65
  -5 -18   8   32.33    2.94
  -5  18   8   40.18    2.89
  -5 -18   7   12.11    2.06
  -5 -18   7   15.12    2.00
  -5  18   7   12.27    1.81
  -5 -18   7   12.18    1.99
  -5 -18   6    1.47    1.23
  -5 -18   6    2.56    1.15
  -5 -18   6    3.49    1.28
  -5 -18   5    4.93    1.43
  -5 -18   5    9.16    1.90
  -5 -18   4   40.71    4.02
   5  18  -4   43.06    3.47
  -5 -18   4   37.71    3.59
  -5 -18   4   43.83    3.84
  -5 -18   3   17.85    2.82
   5  18  -3   14.71    2.10
  -5 -18   3   17.97    2.55
  -5 -18   2  175.31    8.55
   5  18  -2  168.92    7.62
  -5 -18   1    6.86    1.72
   5  18  -1    6.11    1.36
  -5 -18   0    1.08    0.99
   5  18   0    0.15    0.64
  -5  18   0    0.17    0.83
   5  18   1   17.72    2.04
  -5  18  -1   15.06    2.18
  -5  18  -2    1.35    0.99
   5  18   2   -0.38    0.68
  -5  18  -2    0.18    0.85
  -5 -18  -2    0.14    0.87
  -5  18  -3   -0.15    0.83
  -5  18  -3    1.91    1.17
  -5 -18  -3    0.49    0.83
  -5  18  -4   25.17    2.66
  -5  18  -4   27.28    2.50
  -5 -18  -4   28.85    2.31
  -5  18  -5   20.71    2.25
  -5  18  -5   21.22    2.02
  -5 -18  -5   20.11    1.84
  -5  18  -6   16.41    1.72
  -5  18  -6   15.07    1.50
  -5  19  10   34.21    2.14
   5 -19 -10   33.38    2.06
  -5  19   9   35.46    2.41
  -5 -19   9   33.98    2.41
   5 -19  -9   35.78    2.47
  -5 -19   9   28.39    2.12
  -5 -19   8   22.31    2.30
  -5 -19   8   21.83    1.92
  -5 -19   8   22.68    2.20
  -5 -19   7  104.99    5.68
  -5 -19   7   95.04    4.83
  -5 -19   7  101.02    5.20
  -5 -19   6   30.20    3.13
  -5  19   6   22.45    2.08
  -5 -19   6   27.16    2.62
  -5 -19   6   29.85    2.87
   5  19  -5   17.40    2.08
  -5 -19   5   18.79    2.30
  -5 -19   5   15.44    2.26
  -5 -19   4    0.41    1.06
   5  19  -4   -0.15    0.63
  -5 -19   4    1.39    1.00
  -5 -19   3   31.75    3.36
   5  19  -3   33.33    2.98
  -5 -19   2   45.37    3.85
   5  19  -2   39.64    3.23
  -5  19   1    3.45    1.21
  -5 -19   1    4.93    1.49
   5  19  -1    5.13    1.26
  -5 -19   0   13.51    1.99
  -5  19   0   11.54    1.88
   5  19   0   10.51    1.62
  -5  19   0   11.97    1.75
   5  19   1   23.59    2.24
  -5  19  -1   27.00    2.68
  -5  19  -1   19.40    2.29
  -5  19  -2    7.29    1.48
   5  19   2    5.38    1.06
  -5  19  -2    4.82    1.31
  -5 -19  -2    5.11    1.20
  -5  19  -3   13.03    1.85
  -5  19  -3   12.36    1.69
  -5 -19  -3   13.08    1.59
  -5  19  -4   68.08    4.00
  -5  19  -4   73.66    3.86
  -5 -19  -4   70.57    3.47
  -5  19  -5    7.62    1.09
  -5  19  -5    7.42    1.24
   5 -20  -9    2.11    0.64
  -5 -20   8    0.21    0.65
   5  20  -8    0.23    0.42
  -5 -20   8    0.09    0.60
   5  20  -7   42.65    2.72
  -5 -20   7   39.34    2.77
  -5 -20   6    4.57    1.35
   5  20  -6    6.08    1.18
  -5 -20   6    5.50    1.30
   5  20  -5   48.11    3.28
  -5 -20   4   60.46    4.43
   5  20  -4   62.49    3.87
  -5  20   4   65.83    3.91
  -5 -20   3    7.25    1.68
   5  20  -3    7.71    1.39
  -5 -20   2   20.83    2.57
   5  20  -2   28.32    2.54
  -5  20   2   26.01    2.64
  -5 -20   1  107.16    5.81
   5  20  -1  119.03    5.53
  -5  20   0    7.19    1.43
  -5 -20   0    5.54    1.22
   5  20   0    6.56    1.23
   5  20   1   27.45    2.21
  -5  20  -1   21.32    2.11
  -5  20  -1   28.60    2.50
  -5 -20  -1   26.03    2.23
  -5  20  -2    0.60    0.66
  -5  20  -2    0.23    0.64
  -5 -20  -2    0.09    0.64
  -5  20  -3   35.04    2.57
  -5  20  -3   38.26    2.61
  -5 -20  -3   34.23    2.26
  -5  20  -4   45.40    2.77
  -5  20  -4   52.53    2.81
  -5 -20  -4   45.92    2.44
   5 -21  -8   17.88    1.56
  -5  21   7    1.64    0.65
  -5 -21   7    2.16    0.91
   5  21  -7    1.29    0.58
  -5 -21   6   12.89    1.80
   5  21  -6   10.57    1.31
  -5  21   6   15.51    1.63
  -5 -21   5   15.63    2.06
   5  21  -5   11.49    1.47
  -5  21   5   12.82    1.44
  -5  21   5   16.36    1.77
  -5 -21   4   42.25    3.41
   5  21  -4   44.99    2.97
  -5  21   4   51.30    3.16
  -5 -21   3   40.81    3.29
   5  21  -3   46.17    3.02
  -5 -21   2   31.93    2.85
   5  21  -2   29.49    2.37
  -5 -21   1    5.51    1.23
   5  21  -1    4.03    0.93
   5  21   0   12.33    1.41
  -5 -21   0    9.20    1.29
  -5  21   0   10.13    1.48
  -5 -21   0    9.57    1.34
  -5  21  -1    0.75    0.68
  -5 -21  -1    0.08    0.59
  -5  21  -2   28.65    1.99
  -5  21  -2   34.84    2.38
  -5 -21  -2   30.84    2.04
  -5  21  -3   13.72    1.37
  -5 -21  -3   14.08    1.22
  -5  22   7   10.12    1.09
  -5 -22   6   58.90    3.41
  -5  22   6   78.39    3.40
  -5 -22   5   27.00    2.32
  -5  22   5   25.48    1.92
  -5 -22   4   13.24    1.71
  -5  22   4   11.92    1.36
   5  22  -4   13.13    1.35
  -5  22   4   14.63    1.53
  -5  22   3    1.39    0.71
  -5 -22   3    0.24    0.78
   5  22  -3    0.25    0.44
  -5 -22   2    3.93    1.04
   5  22  -2    3.00    0.73
  -5 -22   1    1.77    0.74
   5  22  -1    1.50    0.53
  -5 -22   1    1.43    0.58
  -5 -22   0   -0.20    0.51
  -5 -22  -1    1.86    0.54
  -5  22  -2    6.65    0.89
  -5 -23   5    0.70    0.59
  -5 -23   4   12.40    1.42
  -5  23   4   19.43    1.47
  -5 -23   3   59.58    3.09
  -5  23   3   72.52    3.02
  -5  23   2    6.31    0.90
  -5  23   1    0.43    0.49
  -6   0  15    0.54    0.58
  -6   0  14   68.15    4.90
  -6   0  14   74.22    4.53
  -6   0  13    2.87    1.25
  -6   0  13   -0.63    0.89
  -6   0  13    0.65    0.81
  -6   0  13    0.76    1.19
  -6   0  12  176.63    9.11
  -6   0  12  191.84    9.32
  -6   0  12  173.07    9.52
  -6   0  12  172.94    8.41
  -6   0  11   -0.46    1.15
  -6   0  11   -0.26    1.18
  -6   0  11    0.79    1.20
  -6   0  11    0.30    1.35
  -6   0  10   63.95    5.21
  -6   0  10   57.41    5.02
  -6   0  10   51.86    4.65
  -6   0  10   58.19    5.27
  -6   0   9    1.71    1.11
  -6   0   9    0.27    0.97
  -6   0   9    0.51    1.00
  -6   0   9    1.20    1.20
  -6   0   9    1.68    1.36
  -6   0   8  331.44   12.92
  -6   0   8  306.61   13.06
  -6   0   8  303.76   13.15
  -6   0   8  319.73   11.23
  -6   0   8  312.85   13.01
  -6   0   8  338.84   13.14
  -6   0   7   -0.17    0.69
  -6   0   7    2.52    0.96
  -6   0   7    0.73    0.86
  -6   0   7    1.46    1.01
  -6   0   7    0.83    0.91
  -6   0   7    0.93    1.03
  -6   0   7    0.45    0.80
  -6   0   6  613.09   20.18
  -6   0   6  645.55   19.20
   6   0  -6  641.55   17.80
  -6   0   6  578.63   19.96
  -6   0   6  605.31   18.69
  -6   0   6  611.36   20.19
  -6   0   6  589.95   20.31
   6   0  -5    0.21    0.57
  -6   0   5    0.20    0.75
  -6   0   5   -0.34    0.77
  -6   0   4    1.76    0.98
  -6   0   4    1.66    0.89
  -6   0   3    0.48    0.63
  -6   0   2  241.96    9.54
  -6   0   1    0.68    0.72
  -6   0   0  105.99    5.96
  -6   0   0  102.45    5.63
  -6   0   0  119.09    6.20
  -6   0  -1    8.10    1.55
  -6   0  -1    4.75    1.52
  -6   0  -1    9.34    1.75
  -6   0  -2    0.89    0.87
  -6   0  -2    1.19    0.91
  -6   0  -2    0.63    0.82
  -6   0  -2    0.31    0.68
  -6   0  -3   -0.21    0.75
  -6   0  -3    1.60    1.04
  -6   0  -4  237.36   10.33
  -6   0  -4  227.32   10.52
  -6   0  -5   -0.45    0.99
  -6   0  -6   25.81    3.04
  -6   0  -6   20.95    2.52
  -6   0  -7    1.76    1.00
  -6   0  -7    0.51    0.74
  -6   0  -8   12.55    1.90
  -6   0  -8   17.79    2.04
  -6   0  -8   14.69    2.32
  -6   0  -9    0.16    0.76
  -6   0  -9   -0.33    0.61
  -6   0  -9    0.10    0.45
  -6   0 -10    0.30    0.55
  -6   0 -10    0.20    0.54
  -6  -1  15  182.11    6.96
  -6  -1  15  202.97    8.05
  -6  -1  14    3.50    1.13
  -6   1  14    3.35    1.06
  -6  -1  14    1.66    1.12
  -6   1  13   19.51    2.68
  -6  -1  13   22.13    2.90
  -6   1  13   19.34    2.56
  -6  -1  13   21.32    2.50
  -6  -1  13   14.19    2.57
  -6   1  12   48.79    4.02
  -6   1  12   52.02    4.61
  -6  -1  12   47.62    4.51
  -6   1  12   54.93    4.69
  -6  -1  12   47.48    4.18
  -6  -1  12   48.20    4.75
  -6   1  11   87.78    6.16
  -6  -1  11   85.98    6.25
  -6   1  11   86.69    6.15
  -6  -1  11   88.60    6.56
  -6   1  11   84.47    5.69
  -6  -1  11   88.42    5.98
  -6   1  10  441.14   16.30
  -6  -1  10  405.35   16.47
  -6  -1  10  410.47   16.20
  -6   1  10  441.66   16.32
  -6   1  10  431.31   15.67
  -6  -1  10  400.20   15.65
  -6  -1  10  393.80   16.40
  -6   1   9  434.23   15.85
  -6  -1   9  400.07   16.05
  -6  -1   9  394.76   15.76
  -6   1   9  388.72   15.51
  -6  -1   9  427.83   15.77
  -6   1   9  427.74   15.62
  -6  -1   9  401.72   16.19
  -6   1   8   93.59    5.97
  -6  -1   8   80.53    5.93
  -6   1   8   95.11    4.95
  -6  -1   8   86.64    4.85
  -6  -1   8   89.56    6.07
  -6   1   8   88.19    6.02
  -6  -1   8   95.07    6.14
  -6   1   8   87.38    5.89
  -6  -1   8   83.71    6.07
  -6  -1   7    1.53    0.90
   6  -1  -7    5.09    1.13
  -6   1   7    1.47    1.04
  -6  -1   7    0.65    0.88
  -6   1   7    2.08    1.07
  -6  -1   7    1.64    1.14
  -6   1   7    1.16    0.82
  -6   1   7    0.42    0.73
  -6  -1   7   -0.23    0.89
  -6   1   7    0.67    0.88
  -6  -1   7   -0.14    0.71
  -6  -1   7    2.02    1.05
  -6  -1   7    1.21    1.03
  -6   1   7    0.22    0.85
  -6   1   6   45.71    3.28
  -6  -1   6   47.42    4.21
  -6   1   6   44.56    3.52
   6  -1  -6   43.73    3.01
  -6  -1   6   49.08    4.11
  -6   1   6   42.45    3.23
  -6  -1   6   42.67    3.27
  -6  -1   6   42.13    3.84
  -6   1   6   46.18    4.00
  -6  -1   6   46.52    4.05
  -6   1   6   45.51    3.93
   6  -1  -5  144.60    6.06
   6   1  -5  154.73    5.80
  -6  -1   5  134.55    7.24
  -6   1   5  146.60    6.95
  -6   1   4  574.54   17.51
  -6  -1   4  507.30   17.70
  -6   1   3   42.69    3.33
  -6   1   2  108.28    5.68
  -6   1   1    4.21    1.14
  -6   1   0    3.41    1.12
  -6  -1   0    5.62    1.31
  -6  -1   0    5.84    1.40
  -6   1  -1  118.37    6.46
  -6  -1  -1  124.70    6.53
  -6   1  -1  122.21    6.76
  -6   1  -1  128.91    6.79
  -6   1  -1  119.93    6.12
  -6  -1  -1  134.23    6.56
  -6   1  -1  136.84    6.60
  -6   1  -1  129.33    6.00
  -6   1  -2   36.66    3.47
  -6  -1  -2   29.39    3.11
  -6   1  -2   36.23    3.59
  -6   1  -2   27.59    3.10
  -6   1  -2   30.64    2.90
  -6  -1  -2   29.51    2.70
  -6   1  -2   29.50    2.58
  -6   1  -3   98.92    6.14
  -6  -1  -3  112.37    6.36
  -6   1  -3  101.67    6.37
  -6   1  -3  104.61    5.67
  -6   1  -4  113.93    6.70
  -6  -1  -4  113.43    6.56
  -6   1  -4  100.37    6.52
  -6   1  -5   11.75    2.18
  -6  -1  -5   12.15    2.20
  -6   1  -5   16.68    2.30
  -6   1  -6   50.33    4.39
  -6  -1  -6   52.07    4.25
  -6   1  -6   53.37    4.17
  -6   1  -7   30.12    3.19
  -6  -1  -7   27.56    2.94
  -6  -1  -7   26.64    2.69
  -6   1  -7   28.39    2.91
  -6   1  -8    5.54    1.27
  -6   1  -8    5.76    1.57
  -6   1  -8    3.97    1.22
  -6  -1  -8    6.87    1.38
  -6  -1  -8    5.34    1.13
  -6   1  -9    2.76    0.80
   6  -1   9    2.14    0.75
  -6   1  -9    1.25    0.82
  -6   1  -9    1.29    0.76
  -6  -1  -9    1.28    0.63
  -6   1 -10   11.49    1.45
  -6   1 -10   13.23    1.51
  -6  -2  15   16.99    2.07
  -6  -2  15   16.67    1.57
  -6  -2  15   15.80    1.77
  -6   2  15   15.19    1.93
  -6  -2  14    8.95    1.71
  -6  -2  14   10.03    1.97
  -6   2  14    8.61    1.43
  -6  -2  14   10.25    1.56
  -6   2  14   12.67    2.12
  -6   2  13    6.46    1.56
  -6  -2  13    5.03    1.55
  -6   2  13    5.62    1.60
  -6  -2  13    5.75    1.71
  -6  -2  13    9.46    1.77
  -6  -2  13    7.03    1.92
  -6   2  13    5.21    1.68
  -6  -2  12  112.12    6.89
  -6   2  12  102.34    6.65
  -6  -2  12  111.37    6.99
  -6   2  12  111.99    6.64
  -6  -2  12  104.27    6.46
  -6  -2  12  103.12    7.03
  -6   2  12  112.20    7.29
  -6   2  11  142.58    7.63
  -6  -2  11  175.92    9.05
  -6   2  11  163.28    8.79
  -6  -2  11  165.79    9.04
  -6   2  11  171.28    8.80
  -6  -2  11  167.76    8.71
  -6   2  11  163.32    9.23
  -6  -2  11  154.60    9.03
  -6   2  10   21.56    2.87
  -6  -2  10   19.13    3.04
  -6  -2  10   19.22    2.97
  -6   2  10   24.31    3.20
  -6  -2  10   20.32    3.17
  -6   2  10   19.71    3.17
  -6   2  10   21.54    3.04
  -6  -2  10   21.12    3.26
  -6   2  10   17.58    3.03
  -6  -2  10   22.75    3.16
  -6   2   9  156.40    8.15
  -6  -2   9  175.82    8.80
  -6   2   9  166.60    8.63
  -6  -2   9  166.33    9.05
  -6   2   9  150.04    8.72
  -6  -2   9  157.36    8.70
  -6   2   9  156.16    8.53
  -6  -2   9  168.80    8.76
  -6  -2   9  166.67    9.15
  -6   2   9  150.63    8.78
  -6  -2   8    7.20    1.54
   6  -2  -8    7.93    1.54
  -6   2   8    7.00    1.67
  -6  -2   8    4.29    1.53
  -6   2   8    4.74    1.55
  -6  -2   8    3.32    1.45
  -6   2   8    7.42    1.88
  -6   2   8    5.22    1.51
  -6   2   8    4.54    1.25
  -6  -2   8    4.77    1.62
  -6   2   8    3.15    1.39
  -6   2   8    3.97    1.38
  -6  -2   8    6.29    1.75
  -6  -2   8    6.17    1.77
  -6   2   7    0.58    0.68
  -6   2   7    0.22    0.83
  -6  -2   7    0.49    0.81
  -6  -2   7    2.25    1.13
   6  -2  -7    0.14    0.76
  -6   2   7    0.33    0.96
  -6  -2   7    2.92    1.25
  -6   2   7    0.21    0.78
  -6   2   7    0.24    1.04
  -6   2   7   -0.14    0.87
  -6  -2   7    0.46    0.81
  -6  -2   7    0.72    0.82
  -6  -2   7    2.94    1.25
  -6   2   7    0.21    0.70
  -6   2   7    0.24    0.76
  -6  -2   6  241.60    9.78
  -6   2   6  252.09    9.24
  -6   2   6  240.62   10.31
  -6  -2   6  239.70   10.79
  -6   2   6  261.50    9.89
  -6  -2   6  262.88    9.74
   6  -2  -6  271.60    9.20
  -6  -2   6  227.05   10.32
  -6   2   6  235.75   10.48
  -6   2   6  252.65    9.38
  -6  -2   6  257.33    9.48
  -6   2   6  250.16   10.53
  -6   2   6  237.50   10.80
  -6  -2   6  224.26   10.31
   6  -2  -5   35.00    2.72
  -6  -2   5   30.62    3.24
  -6   2   5   38.18    3.59
  -6  -2   5   36.45    3.23
  -6   2   5   39.48    3.29
  -6  -2   4   11.31    1.96
  -6   2   4    8.01    1.73
  -6  -2   4   11.60    1.80
  -6   2   4    6.85    1.50
  -6  -2   3 2327.65   59.94
  -6   2   3 2249.34   59.82
  -6  -2   2    5.42    1.33
  -6   2   2    5.61    1.27
  -6  -2   1   13.89    1.98
  -6   2   1   15.91    2.10
  -6  -2   0   14.45    2.17
  -6   2   0   11.07    1.87
  -6  -2   0   14.57    2.10
  -6   2   0   14.08    2.03
  -6  -2   0   19.48    2.34
  -6   2   0   13.32    1.96
  -6   2   0   14.68    2.12
  -6  -2   0   16.83    2.23
  -6   2   0   16.53    2.25
  -6  -2   0   12.31    2.04
  -6  -2  -1    3.35    1.26
  -6   2  -1    5.74    1.51
  -6   2  -1    1.33    0.78
  -6  -2  -1    2.53    1.02
  -6  -2  -1    2.75    1.20
  -6   2  -1    1.93    1.11
  -6   2  -1    1.55    0.93
  -6  -2  -1    1.35    0.87
  -6   2  -1    0.72    0.68
  -6   2  -2   57.37    3.72
  -6   2  -2   57.62    4.44
  -6  -2  -2   53.80    4.19
  -6  -2  -2   47.10    4.21
  -6   2  -2   53.22    4.43
  -6  -2  -2   55.92    4.42
  -6   2  -2   50.25    4.20
  -6   2  -2   58.24    4.17
  -6   2  -3  110.96    6.53
  -6  -2  -3  114.75    6.40
  -6  -2  -3  108.74    6.59
  -6   2  -3   96.26    6.27
  -6   2  -3  120.48    6.19
  -6   2  -4   85.55    5.73
  -6  -2  -4   85.51    5.49
  -6  -2  -4   80.74    5.73
  -6   2  -4   74.76    5.58
  -6   2  -4   83.13    5.05
  -6   2  -4   82.69    5.20
  -6   2  -5  525.16   18.13
  -6  -2  -5  488.11   17.24
  -6   2  -5  518.51   17.28
  -6   2  -6   11.09    1.95
  -6   2  -6   10.28    2.04
  -6  -2  -6    8.31    1.80
  -6   2  -7   15.29    2.33
  -6  -2  -7   12.86    1.98
  -6   2  -7   12.96    2.03
  -6  -2  -8   15.61    1.91
  -6   2  -8   13.76    2.24
  -6   2  -8   13.40    2.03
  -6   2  -8   14.64    1.97
  -6  -2  -8   14.40    2.25
  -6   2  -9   14.77    1.75
  -6  -2  -9   16.04    2.05
  -6   2  -9   11.94    1.84
   6  -2   9   13.71    1.53
  -6  -2 -10   39.17    2.56
  -6   2 -10   36.39    2.49
  -6  -2 -10   33.40    2.40
  -6   2 -10   36.57    2.49
  -6  -3  15   48.64    2.84
  -6  -3  15   53.19    3.29
  -6   3  15   57.70    3.64
  -6  -3  15   51.47    3.51
  -6  -3  14   10.63    1.91
  -6  -3  14   10.79    1.66
  -6  -3  14   12.94    2.15
  -6  -3  14    9.98    1.60
  -6   3  14   11.23    1.97
  -6  -3  13    2.45    1.32
  -6  -3  13    5.57    1.56
  -6   3  13    3.80    1.36
  -6   3  13    6.80    1.45
  -6  -3  13    3.07    1.30
  -6  -3  13    2.96    1.39
  -6   3  13    3.15    1.59
  -6  -3  12  101.21    6.55
  -6   3  12   95.00    6.30
  -6  -3  12  101.16    6.68
  -6   3  12  101.33    6.08
  -6  -3  12  103.82    6.42
  -6  -3  12   97.62    6.76
  -6   3  12   96.39    6.76
  -6  -3  11    0.82    1.16
  -6  -3  11    0.25    0.99
  -6   3  11    1.78    1.34
  -6  -3  11   -0.25    1.10
  -6  -3  11    2.05    1.33
  -6   3  11    0.88    1.28
  -6   3  11    0.93    1.13
  -6  -3  10   29.40    3.52
  -6   3  10   27.68    3.47
  -6  -3  10   25.42    3.47
  -6   3  10   28.31    3.43
  -6  -3  10   24.65    3.27
  -6  -3  10   26.83    3.63
  -6   3  10   30.68    3.82
  -6  -3   9  145.93    8.67
  -6  -3   9  169.41    8.61
  -6   3   9  168.39    8.65
  -6  -3   9  153.75    8.72
  -6   3   9  158.76    8.83
  -6   3   9  154.12    8.32
  -6   3   9  154.58    7.95
  -6   3   9  157.17    8.89
  -6  -3   9  152.69    8.41
  -6  -3   8  317.92   11.61
  -6   3   8  333.47   11.78
   6  -3  -8  318.07   11.26
  -6  -3   8  336.39   12.81
  -6   3   8  313.56   12.67
  -6  -3   8  279.38   12.61
  -6   3   8  285.96   12.73
  -6   3   8  315.82   10.91
  -6   3   8  289.99   12.38
  -6  -3   8  287.58   12.47
  -6   3   8  296.41   12.07
  -6   3   8  297.47   12.97
  -6  -3   8  305.83   13.11
  -6  -3   7   31.83    3.13
  -6   3   7   38.52    3.00
  -6   3   7   37.54    3.54
  -6   3   7   31.33    3.06
  -6  -3   7   37.82    3.33
   6  -3  -7   33.16    2.94
  -6  -3   7   34.09    3.68
  -6  -3   7   41.83    3.72
  -6   3   7   39.35    3.66
  -6  -3   7   29.24    3.38
  -6   3   7   35.54    3.74
  -6  -3   7   32.96    3.12
  -6   3   7   37.91    3.03
  -6  -3   7   39.82    3.26
  -6   3   7   35.29    3.57
  -6  -3   7   32.80    3.54
  -6   3   7   37.91    3.93
  -6   3   7   38.51    3.04
  -6  -3   6    3.36    1.16
  -6   3   6    6.00    1.28
  -6  -3   6    6.68    1.67
  -6   3   6    3.43    1.26
   6  -3  -6    7.63    1.36
  -6  -3   6    3.39    1.15
  -6  -3   6    3.24    1.20
  -6   3   6    6.39    1.60
  -6   3   6    3.77    1.11
  -6  -3   6    2.60    1.25
  -6  -3   6    4.36    1.28
  -6   3   6    4.51    1.32
  -6   3   6    2.99    1.08
  -6   3   6    3.31    1.17
  -6   3   6    8.45    1.94
   6  -3  -5   22.90    2.29
  -6  -3   5   23.73    2.86
  -6   3   5   24.70    2.91
  -6  -3   5   24.92    2.69
  -6   3   5   24.52    2.63
  -6  -3   5   22.24    2.72
  -6  -3   5   22.69    2.75
  -6  -3   5   24.10    2.87
  -6  -3   4  261.72    9.94
  -6   3   4  267.04    9.89
  -6   3   4  254.01   10.53
  -6  -3   3  531.66   17.03
  -6   3   3  536.79   16.97
  -6  -3   2   33.78    3.03
  -6   3   2   32.92    2.91
  -6  -3   1   17.90    2.24
  -6   3   1   19.68    2.30
  -6   3   0   52.41    4.03
  -6  -3   0   62.68    4.54
  -6   3   0   56.90    4.29
  -6  -3   0   58.09    4.23
  -6   3   0   55.47    4.06
  -6   3   0   60.62    4.34
  -6   3   0   60.67    4.24
  -6   3   0   60.21    3.93
  -6  -3   0   56.58    4.02
  -6   3   0   59.18    4.07
  -6  -3   0   56.51    4.30
  -6  -3   0   53.62    4.12
  -6   3   0   66.55    4.47
  -6  -3  -1    2.44    0.98
  -6   3  -1    4.91    1.28
  -6  -3  -1    4.21    1.38
  -6   3  -1    5.73    1.49
  -6  -3  -1    3.18    1.08
  -6  -3  -1    3.17    1.10
  -6   3  -1    4.43    1.33
  -6   3  -1    1.80    0.95
  -6  -3  -1    2.86    1.05
  -6   3  -1    6.33    1.33
  -6   3  -2  168.00    7.11
  -6  -3  -2  167.69    7.81
  -6  -3  -2  189.05    8.82
  -6   3  -2  154.57    8.10
  -6  -3  -2  154.97    8.01
  -6   3  -2  164.87    8.12
  -6   3  -2  159.78    7.67
  -6  -3  -3   10.67    2.12
  -6   3  -3    4.77    1.54
  -6  -3  -3    6.82    1.59
  -6  -3  -3    7.38    1.83
  -6   3  -3    4.08    1.39
  -6   3  -3    4.65    1.37
  -6   3  -3    4.93    1.27
  -6  -3  -3    5.62    1.18
  -6   3  -4  103.69    6.46
  -6  -3  -4  109.33    6.20
  -6  -3  -4  102.94    6.62
  -6   3  -4   92.89    6.31
  -6   3  -4  110.89    6.05
  -6   3  -4  107.20    6.05
  -6  -3  -4  106.75    5.22
  -6   3  -5    1.43    1.19
  -6  -3  -5    1.38    0.98
  -6   3  -5    2.03    1.02
  -6   3  -5    1.23    0.90
  -6   3  -6   10.16    2.10
  -6  -3  -6    8.30    1.68
  -6   3  -6   11.24    2.00
  -6   3  -7  154.78    7.73
  -6  -3  -7  144.03    6.87
  -6   3  -7  160.98    7.57
  -6   3  -8   23.07    2.64
  -6  -3  -8   25.21    2.88
  -6   3  -8   23.83    2.83
  -6   3  -8   28.54    2.68
  -6   3  -9   14.84    1.81
  -6  -3  -9   14.96    1.97
  -6   3  -9   11.63    1.79
   6  -3   9   17.76    1.77
  -6  -3 -10   58.43    3.12
  -6  -3 -10   58.10    3.12
  -6   3 -10   58.66    3.16
  -6   3 -10   58.33    3.13
  -6  -4  15    3.02    0.85
  -6  -4  15    4.21    1.06
  -6  -4  15    3.16    0.98
  -6   4  15    2.90    0.93
  -6   4  14    2.57    1.14
  -6  -4  14    1.17    0.79
  -6  -4  14    2.44    1.16
  -6  -4  14    1.70    0.91
  -6  -4  14    2.85    1.14
  -6  -4  13   74.24    5.13
  -6   4  13   75.44    5.13
  -6  -4  13   61.01    4.86
  -6  -4  13   73.48    4.92
  -6   4  13   78.84    5.51
  -6  -4  13   69.18    5.31
  -6   4  12   18.28    2.91
  -6  -4  12   18.42    2.69
  -6   4  12   18.93    2.74
  -6  -4  12   20.59    3.07
  -6   4  12   17.95    2.43
  -6  -4  12   13.94    2.47
  -6  -4  12   15.51    2.73
  -6  -4  11  123.34    7.27
  -6   4  11  115.58    7.16
  -6   4  11  115.51    6.66
  -6  -4  11  118.29    7.25
  -6   4  11  115.37    7.53
  -6  -4  11  107.31    7.32
  -6  -4  10    0.25    0.97
  -6   4  10    1.26    1.23
  -6   4  10   -0.23    0.94
  -6  -4  10   -0.29    1.22
  -6   4  10    1.16    1.19
  -6  -4  10   -0.26    1.11
   6  -4  -9   93.67    5.52
  -6  -4   9   93.29    6.16
  -6   4   9   95.46    6.27
  -6  -4   9   85.49    6.33
  -6   4   9   85.26    6.33
  -6   4   9   94.89    6.14
  -6  -4   9   84.07    6.06
  -6  -4   9   85.25    6.33
  -6   4   9   92.97    6.60
  -6  -4   8  440.51   14.48
   6  -4  -8  432.36   14.24
  -6  -4   8  434.27   15.51
  -6   4   8  431.68   15.47
  -6  -4   8  401.47   15.67
  -6   4   8  401.21   15.71
  -6   4   8  415.03   13.40
  -6  -4   8  397.31   15.59
  -6   4   8  396.38   15.01
  -6  -4   8  368.03   15.04
  -6   4   8  395.09   14.50
  -6  -4   8  394.97   15.68
  -6   4   8  377.93   15.64
  -6  -4   7  208.14    8.82
  -6   4   7  189.08    8.74
  -6   4   7  206.70    8.02
  -6   4   7  210.28    8.12
  -6   4   7  208.23    8.45
  -6  -4   7  192.14    8.27
   6  -4  -7  208.55    8.34
  -6  -4   7  193.47    9.40
  -6   4   7  190.97    9.43
  -6  -4   7  179.58    8.49
  -6   4   7  192.40    7.87
  -6   4   7  183.56    9.49
  -6  -4   7  182.97    9.21
  -6   4   7  188.58    8.98
  -6  -4   7  189.15    9.56
  -6   4   6    3.38    1.19
  -6  -4   6    3.31    1.22
  -6   4   6    2.75    1.04
  -6   4   6    1.95    0.98
   6  -4  -6    6.42    1.41
  -6  -4   6    5.26    1.34
  -6  -4   6    3.72    1.29
  -6  -4   6    2.18    1.03
  -6   4   6    4.03    1.35
  -6  -4   6    1.90    0.89
  -6   4   6    2.38    1.09
  -6   4   6    3.21    1.05
  -6   4   6    2.57    1.02
  -6  -4   6    3.26    1.31
  -6  -4   6    2.79    1.23
  -6   4   6    3.92    1.10
  -6  -4   5  237.62   10.13
  -6   4   5  261.91    9.74
  -6   4   5  280.58   10.29
  -6  -4   5  268.17    9.89
   6  -4  -5  281.01    9.78
  -6  -4   5  249.90   10.81
  -6  -4   5  250.09   10.69
  -6   4   5  245.76   10.81
  -6   4   5  244.94    9.57
  -6  -4   5  286.73   10.39
  -6   4   5  269.38   10.21
  -6  -4   5  275.53    9.86
[truncated: 245,541 more chars]
